# Supplementary material for: Fatty Acid Reference Intervals in Red Blood Cells among Pregnant Women in Norway–Cross Sectional Data from the ‘Little in Norway’ Cohort
Source: Nutrients. 2020 Sep 25;12(10):2950. doi: 10.3390/nu12102950 (PMC7601079; doi:10.3390/nu12102950)
Supplement: Supplementary file 1 [file nutrients-12-02950-s001.zip]

Archive with 3 entries (3 files):
- TABLE S1.docx
- TABLE S2.xlsx
- TABLE S3.xlsx
