# Supplementary material for: Fatty Acid Reference Intervals in Red Blood Cells among Pregnant Women in Norway–Cross Sectional Data from the ‘Little in Norway’ Cohort
Source: Nutrients. 2020 Sep 25;12(10):2950. doi: 10.3390/nu12102950 (PMC7601079; doi:10.3390/nu12102950)
Supplement: Supplementary file 1 [file nutrients-12-02950-s001.zip › TABLE S2.xlsx]

## Sheet: DATA ENTRY
18:3ω-3	20:5ω-3	22:5ω-3	22:6ω-3
0.2144	1.308	2.2012	11.5028		HC-1	0.2144	0.3926	0.4068	0.2347	0.2125	0.262	0.3415	0.476	0.3495	0.2033	0.2994	0.2264	0.2868	0.3482	0.288	0.2739	0.4146	0.1452	0.336	0.2058	0.3884	0.2183	0.155	0.2252	0.1723	0.1584	0.2082	0.2281	0.2198	0.21	0.3566	0.1567	0.2258	0.1815	0.1992	0.1345	0.3417	0.2947	0.1859	0.4023	0.2681	0.1943	0.2555	0.198
0.3926	1.6218	2.4402	7.4968		HC-2	0.204	0.5206	0.1943	0.2338	0.281	0.1842	0.2009	0.3304	0.228	0.319	0.3876	0.2487	0.1697	0.2787
0.4068	1.2822	2.448	8.6274		HC-3	0.6473	0.3226	0.2422	0.2073	0.3723	0.3715	0.291	0.3733	0.2496	0.2406	0.5429	0.2456	0.2116	0.1452	0.1357	0.4217	0.1815	0.2112	0.2529	0.362	0.3127	0.2312	0.3757	0.2616	0.2649	0.2338	0.1963	0.1521	0.3097	0.4018
0.2347	0.5711	1.8771	6.9422		HC-4	0.2822	0.2445	0.4928	0.4182	0.3912	0.2518	0.4439	0.155	0.2078	0.2326	0.3462	0.38	0.3264	0.2765	0.2767	0.3114	0.2151	0.4217	0.2711	0.2837	0.3041	0.1621	0.3873	0.4456	0.2122	0.4039	0.4452	0.1965	0.1922	0.5197	0.5479	0.2227	0.2332	0.1916	0.417012	0.2995	0.4215	0.1479	0.217045	0.3279	0.4501	0.2942	0.3624	0.4374
0.2125	0.7839	1.9955	10.152		HC-5	0.4803	0.3484	0.3172	0.2018	0.5552	0.3176	0.5435	0.2913	0.3725	0.1243	0.586	0.204	0.3423	0.2303	0.3437	0.3494	0.2406	0.1649	0.1702	0.2174	0.2211	0.2025	0.2737	0.2811	0.1635	0.192	0.1741	0.5205	0.2535	0.4118	0.1997	0.4548	0.3474	0.2355
0.262	1.3938	2.1671	9.3015		HC-6	0.2097	0.3542	0.3079	0.4014
0.3415	0.6838	1.6289	7.4742		HC-7	0.1	0.2759	0.3347	0.3062	0.1716	0.3432	0.2589	0.1624	0.2008	0.1388	0.1765	0.1312	0.2812	0.1	0.2788	0.5864
0.476	0.4623	1.8543	4.3633
0.3495	0.3902	1.6883	7.0346		HC-1	1.308	1.6218	1.2822	0.5711	0.7839	1.3938	0.6838	0.4623	0.3902	0.6705	0.6542	0.4593	1.6085	2.6878	0.2962	0.3872	0.6083	2.5526	0.9398	0.3277	1.4812	0.8036	0.6099	0.8173	0.7312	0.6122	0.4703	1.0165	0.6544	0.571	1.3025	0.239	1.2345	0.4698	0.6018	0.4786	0.5178	1.0749	0.6706	1.0306	1.1358	1.0313	0.8173	0.4755
0.2033	0.6705	2.394	9.1023		HC-2	0.4056	0.6321	1.1338	0.8704	0.4576	0.7638	0.4905	0.6314	0.6385	1.072	0.2988	0.3375	0.387	0.2797
0.2994	0.6542	2.1717	8.5557		HC-3	0.8026	0.6279	0.5864	0.5332	0.5808	0.8912	0.936	0.6072	1.2203	1.5033	0.3246	1.3112	1.0797	0.3069	0.4553	0.8203	0.6019	0.6197	0.9453	1.0218	0.9122	1.0218	0.6976	0.4732	0.6271	0.678	1.0105	0.4318	1.1846	0.8032
0.2264	0.4593	2.4823	8.2342		HC-4	0.5978	0.5881	0.5887	1.7301	0.779	1.1682	0.6065	0.9393	0.4514	0.6224	0.7352	0.9467	0.4359	0.5454	2.5538	0.3948	0.6571	0.571	0.4463	0.4176	0.4044	0.5632	0.4182	0.3984	0.4562	0.3394	0.5614	0.5276	0.8006	1.6355	1.0222	0.3644	1.1889	0.4517	1.05049	0.5988	2.0279	1.8738	1.00335	0.6122	2.1323	0.4255	2.2265	0.8758
0.2868	1.6085	2.3717	10.5164		HC-5	1.1522	0.9023	0.562	0.6333	0.2634	0.3516	0.5267	0.5551	0.8348	0.8647	0.5815	0.7309	1.06	0.7288	0.6362	1.1934	1.293	0.3614	0.2035	0.3541	0.7128	0.6422	0.8104	0.4952	0.2128	0.2018	0.5764	2.985	0.3416	1.4343	0.278	0.4061	0.5714	0.8682
0.3482	2.6878	2.7102	9.3096		HC-6	0.4477	0.1772	0.1765	0.2238
0.288	0.2962	1.6622	8.0707		HC-7	0.8706	0.3854	0.3723	0.2676	0.3036	1.1003	0.4297	0.7037	0.9197	1.1804	0.2744	0.1	1.2493	0.2363	1.5559	0.3108
0.2739	0.3872	1.0239	5.753
0.4146	0.6083	1.9903	6.5009		HC-1	2.2012	2.4402	2.448	1.8771	1.9955	2.1671	1.6289	1.8543	1.6883	2.394	2.1717	2.4823	2.3717	2.7102	1.6622	1.0239	1.9903	2.7574	2.4015	2.3597	1.3405	2.4587	1.8353	1.9598	1.8666	2.0046	1.7259	1.9879	1.5529	1.4616	2.2133	0.2174	2.1523	1.8207	2.0055	1.7364	2.1537	2.1545	2.0839	2.1904	2.0884	1.905	2.267	1.8222
0.1452	2.5526	2.7574	11.0866		HC-2	1.4663	1.9091	2.1339	2.071	1.6226	1.4259	1.8116	1.4562	1.8114	2.2315	1.6997	1.5066	1.3808	1.6884
0.336	0.9398	2.4015	7.9695		HC-3	1.8561	1.6195	1.562	1.4986	1.3683	2.1589	1.7285	1.4786	2.8073	2.7491	1.383	2.1569	2.1056	1.2165	1.6849	1.5285	2.0105	1.5601	1.5132	1.6534	1.9807	2.2392	2.0924	1.7139	1.6123	1.4888	1.8195	1.9489	2.3201	1.7052
0.2058	0.3277	2.3597	7.4829		HC-4	2.0951	1.6541	2.0789	2.0823	1.4002	2.2677	1.443	2.4367	1.5981	1.8321	1.4989	1.5793	1.8717	1.846	2.6637	2.0302	2.0609	1.6736	1.4997	1.3748	1.5082	1.6674	1.5858	1.259	1.5368	1.3918	1.4646	1.7837	1.7672	2.1414	1.9317	1.541	1.8784	1.1075	2.33865	2.0931	1.9821	2.8144	1.74131	1.2589	2.2352	3.5873	1.8787	1.926
0.3884	1.4812	1.3405	8.055		HC-5	1.3996	2.0673	1.8235	1.4181	0.6542	1.8191	2.1874	1.7646	1.8638	2.0095	0.6743	2.0119	1.7479	0.7879	1.2195	2.8276	1.793	1.1154	1.8378	1.5503	1.9803	1.5021	1.7029	1.6182	0.8109	0.3166	1.8446	1.477	0.9522	2.0594	1.5548	1.9981	1.8297	2.9792
0.2183	0.8036	2.4587	7.8893		HC-6	1.5047	1.1457	1.2412	0.8306
0.155	0.6099	1.8353	7.6577		HC-7	1.681	1.9396	0.9456	1.2762	1.8937	2.4069	1.4288	1.5647	2.3259	2.1812	1.5528	0.2559	1.9707	0.7542	2.626	0.8835
0.2252	0.8173	1.9598	8.3999
0.1723	0.7312	1.8666	9.5538		HC-1	11.5028	7.4968	8.6274	6.9422	10.152	9.3015	7.4742	4.3633	7.0346	9.1023	8.5557	8.2342	10.5164	9.3096	8.0707	5.753	6.5009	11.0866	7.9695	7.4829	8.055	7.8893	7.6577	8.3999	9.5538	8.6407	7.2749	9.4734	7.4906	7.6225	7.7672	4.6424	7.912	7.8715	6.2399	7.3203	7.3353	7.0804	10.1956	8.011	8.5413	8.9553	9.0489	7.7637
0.1584	0.6122	2.0046	8.6407		HC-2	4.8575	5.5198	8.3715	5.961	5.9735	7.0363	7.8993	7.51	7.5	7.0378	5.0218	6.4439	7.7046	6.4313
0.2082	0.4703	1.7259	7.2749		HC-3	6.4192	6.4376	6.8117	5.4982	6.0336	6.6141	8.406	5.3302	7.8956	7.2761	6.4619	8.6587	8.3074	6.5084	6.6902	5.5558	8.0653	5.9658	8.126	6.9534	8.9631	8.065	6.6293	5.8785	7.2243	6.3583	5.8031	6.7687	6.574	7.6642
0.2281	1.0165	1.9879	9.4734		HC-4	6.3857	7.0556	6.0465	6.804	5.6879	8.5364	6.3673	6.8292	7.4934	6.6668	6.2345	7.0445	5.5428	6.6613	6.7035	5.2439	6.4468	4.5334	6.8557	6.0818	6.1225	7.0642	6.4452	5.8611	5.8257	5.4553	5.0537	8.085	6.795	7.2262	5.9446	6.1057	8.2453	5.0189	6.51215	6.5284	8.4061	9.3971	5.69858	6.3428	7.7304	1.5018	8.387	7.1816
0.2198	0.6544	1.5529	7.4906		HC-5	7.4207	7.803	8.3853	7.8471	4.0977	6.4909	7.02	6.5854	7.6803	6.6663	3.753	8.1523	8.2269	6.0668	5.7256	6.8585	8.1975	5.6099	5.6825	5.9291	6.9404	6.5539	5.6665	6.6952	4.7323	3.9164	6.5137	5.7962	5.0243	8.5425	6.3367	5.8353	7.8371	6.7785
0.21	0.571	1.4616	7.6225		HC-6	7.24	4.4849	5.3647	3.7441
0.3566	1.3025	2.2133	7.7672		HC-7	7.0327	5.9777	4.2334	5.7936	6.1312	7.284	5.7693	7.4852	7.1843	8.6269	7.3552	3.5442	8.5757	3.5209	7.6602	3.2388
0.1567	0.239	0.2174	4.6424
0.2258	1.2345	2.1523	7.912		HC-1	0	0	0	0	0	0	0	0	0	0	0	0	0	0	0	0	0	0	0	0	0	0	0	0	0	0	0	0	0	0	0	0	0	0	0	0	0	0	0	0	0	0	0	0
0.1815	0.4698	1.8207	7.8715		HC-2	0	0	0	0	0	0	0	0	0	0	0	0	0	0
0.1992	0.6018	2.0055	6.2399		HC-3	0	0	0	0	0	0	0	0	0	0	0	0	0	0	0	0	0	0	0	0	0	0	0	0	0	0	0	0	0	0
0.1345	0.4786	1.7364	7.3203		HC-4	0	0	0	0	0	0	0	0	0	0	0	0	0	0	0	0	0	0	0	0	0	0	0	0	0	0	0	0	0	0	0	0	0	0	0	0	0	0	0	0	0	0	0	0
0.3417	0.5178	2.1537	7.3353		HC-5	0	0	0	0	0	0	0	0	0	0	0	0	0	0	0	0	0	0	0	0	0	0	0	0	0	0	0	0	0	0	0	0	0	0
0.2947	1.0749	2.1545	7.0804		HC-6	0	0	0	0
0.1859	0.6706	2.0839	10.1956		HC-7	0	0	0	0	0	0	0	0	0	0	0	0	0	0	0	0
0.4023	1.0306	2.1904	8.011
0.2681	1.1358	2.0884	8.5413		A	HC-1	HC-2	HC-3	HC-4	HC-5	HC-6	HC-7
0.1943	1.0313	1.905	8.9553		AVG	0.261987
0.2555	0.8173	2.267	9.0489		STD	0.0899592
0.198	0.4755	1.8222	7.7637		B
0.3263	0.9205	1.8681	9.8584		AVG	0.325744
0.2583	1.0702	2.3244	8.8139		STD	0.112465
0.1825	1.0278	2.0781	9.0326		C
0.1976	2.5378	3.5521	9.8901		AVG
0.2905	0.7067	1.82	8.4594		STD
0.1409	0.3079	0.3891	5.1952		D
0.2337	0.2703	1.8825	6.8587		AVG
0.141	2.059	2.7671	10.3742		STD
0.1666	0.6478	1.9934	7.2072		E
0.2288	0.5084	2.1239	8.6464		AVG
0.0809	1.9913	2.2327	7.7055		STD
0.2701	1.2165	2.3164	9.334
0.1623	1.5852	2.6644	10.6193
0.2245	0.417	1.4859	6.3562
0.2994	1.2199	2.8733	7.0777
0.5024	0.6399	1.567	4.5911
0.2772	0.6623	1.8009	7.2411
0.386	1.4387	1.9812	9.9206
0.2396	0.7851	1.8675	6.9722
0.3937	0.8738	1.6998	7.0007
0.2547	0.8156	2.2959	7.7869
0.2242	0.6588	2.4236	6.6828
0.3167	0.9327	1.9546	6.923
0.2805	0.3281	1.6501	5.7152
0.2809	1.0137	1.5557	6.6908
0.4837	0.794	1.9239	5.6615
0.204	0.4056	1.4663	4.8575
0.5206	0.6321	1.9091	5.5198
0.1943	1.1338	2.1339	8.3715
0.2338	0.8704	2.071	5.961
0.281	0.4576	1.6226	5.9735
0.1842	0.7638	1.4259	7.0363
0.2009	0.4905	1.8116	7.8993
0.3304	0.6314	1.4562	7.51
0.228	0.6385	1.8114	7.5
0.319	1.072	2.2315	7.0378
0.3876	0.2988	1.6997	5.0218
0.2487	0.3375	1.5066	6.4439
0.1697	0.387	1.3808	7.7046
0.2787	0.2797	1.6884	6.4313
0.6473	0.8026	1.8561	6.4192
0.3226	0.6279	1.6195	6.4376
0.2422	0.5864	1.562	6.8117
0.2073	0.5332	1.4986	5.4982
0.3723	0.5808	1.3683	6.0336
0.3715	0.8912	2.1589	6.6141
0.291	0.936	1.7285	8.406
0.3733	0.6072	1.4786	5.3302
0.2496	1.2203	2.8073	7.8956
0.2406	1.5033	2.7491	7.2761
0.5429	0.3246	1.383	6.4619
0.2456	1.3112	2.1569	8.6587
0.2116	1.0797	2.1056	8.3074
0.1452	0.3069	1.2165	6.5084
0.1357	0.4553	1.6849	6.6902
0.4217	0.8203	1.5285	5.5558
0.1815	0.6019	2.0105	8.0653
0.2112	0.6197	1.5601	5.9658
0.2529	0.9453	1.5132	8.126
0.362	1.0218	1.6534	6.9534
0.3127	0.9122	1.9807	8.9631
0.2312	1.0218	2.2392	8.065
0.3757	0.6976	2.0924	6.6293
0.2616	0.4732	1.7139	5.8785
0.2649	0.6271	1.6123	7.2243
0.2338	0.678	1.4888	6.3583
0.1963	1.0105	1.8195	5.8031
0.1521	0.4318	1.9489	6.7687
0.3097	1.1846	2.3201	6.574
0.4018	0.8032	1.7052	7.6642
0.2822	0.5978	2.0951	6.3857
0.2445	0.5881	1.6541	7.0556
0.4928	0.5887	2.0789	6.0465
0.4182	1.7301	2.0823	6.804
0.3912	0.779	1.4002	5.6879
0.2518	1.1682	2.2677	8.5364
0.4439	0.6065	1.443	6.3673
0.155	0.9393	2.4367	6.8292
0.2078	0.4514	1.5981	7.4934
0.2326	0.6224	1.8321	6.6668
0.3462	0.7352	1.4989	6.2345
0.38	0.9467	1.5793	7.0445
0.3264	0.4359	1.8717	5.5428
0.2765	0.5454	1.846	6.6613
0.2767	2.5538	2.6637	6.7035
0.3114	0.3948	2.0302	5.2439
0.2151	0.6571	2.0609	6.4468
0.4217	0.571	1.6736	4.5334
0.2711	0.4463	1.4997	6.8557
0.2837	0.4176	1.3748	6.0818
0.3041	0.4044	1.5082	6.1225
0.1621	0.5632	1.6674	7.0642
0.3873	0.4182	1.5858	6.4452
0.4456	0.3984	1.259	5.8611
0.2122	0.4562	1.5368	5.8257
0.4039	0.3394	1.3918	5.4553
0.4452	0.5614	1.4646	5.0537
0.1965	0.5276	1.7837	8.085
0.1922	0.8006	1.7672	6.795
0.5197	1.6355	2.1414	7.2262
0.5479	1.0222	1.9317	5.9446
0.2227	0.3644	1.541	6.1057
0.2332	1.1889	1.8784	8.2453
0.1916	0.4517	1.1075	5.0189
0.417012	1.05049	2.33865	6.51215
0.2995	0.5988	2.0931	6.5284
0.4215	2.0279	1.9821	8.4061
0.1479	1.8738	2.8144	9.3971
0.217045	1.00335	1.74131	5.69858
0.3279	0.6122	1.2589	6.3428
0.4501	2.1323	2.2352	7.7304
0.2942	0.4255	3.5873	1.5018
0.3624	2.2265	1.8787	8.387
0.4374	0.8758	1.926	7.1816
0.5297	0.4119	0.8414	4.1606
0.3439	0.8752	1.5685	7.275
0.3359	0.7333	1.9292	7.1247
0.3564	1.2923	2.2938	7.1645
0.4429	0.7677	1.5574	5.9936
0.3128	1.1224	1.8699	7.416
0.3041	1.8635	2.1241	7.1197
0.1	0.775671	1.30122	3.87759
0.3422	0.4435	1.4446	6.115
0.6738	1.9164	1.7111	5.796
0.2137	0.2829	1.3658	5.5597
0.3496	0.509	0.5487	3.7752
0.4629	0.5745	0.4122	4.0863
0.2157	0.246	0.2573	3.0768
0.3906	0.9982	1.7718	7.7598
0.3733	0.415	1.3455	5.5969
0.1548	0.404	2.0113	6.5179
0.3986	0.3358	1.5337	5.3257
0.1837	0.6361	1.7621	6.7191
0.2697	1.242	2.1755	7.9225
0.5213	0.5719	1.6751	6.4331
0.2495	0.2677	1.7429	5.8711
0.2875	0.3738	1.7464	7.0625
0.3063	1.3537	2.6138	7.5007
0.2638	0.2871	1.3391	6.3751
0.3514	0.5425	1.548	7.6899
0.2708	1.0436	2.2461	8.3251
0.1829	0.8841	1.9828	8.0886
0.2114	0.5178	1.7777	7.8839
0.2493	0.4767	1.8685	7.2185
0.2216	0.5853	1.6595	6.3352
0.2195	0.4696	1.721	7.0917
0.3217	0.3792	1.6492	5.9109
0.2842	0.432	1.4011	6.503
0.3134	0.962	1.7859	7.1967
0.4803	1.1522	1.3996	7.4207
0.3484	0.9023	2.0673	7.803
0.3172	0.562	1.8235	8.3853
0.2018	0.6333	1.4181	7.8471
0.5552	0.2634	0.6542	4.0977
0.3176	0.3516	1.8191	6.4909
0.5435	0.5267	2.1874	7.02
0.2913	0.5551	1.7646	6.5854
0.3725	0.8348	1.8638	7.6803
0.1243	0.8647	2.0095	6.6663
0.586	0.5815	0.6743	3.753
0.204	0.7309	2.0119	8.1523
0.3423	1.06	1.7479	8.2269
0.2303	0.7288	0.7879	6.0668
0.3437	0.6362	1.2195	5.7256
0.3494	1.1934	2.8276	6.8585
0.2406	1.293	1.793	8.1975
0.1649	0.3614	1.1154	5.6099
0.1702	0.2035	1.8378	5.6825
0.2174	0.3541	1.5503	5.9291
0.2211	0.7128	1.9803	6.9404
0.2025	0.6422	1.5021	6.5539
0.2737	0.8104	1.7029	5.6665
0.2811	0.4952	1.6182	6.6952
0.1635	0.2128	0.8109	4.7323
0.192	0.2018	0.3166	3.9164
0.1741	0.5764	1.8446	6.5137
0.5205	2.985	1.477	5.7962
0.2535	0.3416	0.9522	5.0243
0.4118	1.4343	2.0594	8.5425
0.1997	0.278	1.5548	6.3367
0.4548	0.4061	1.9981	5.8353
0.3474	0.5714	1.8297	7.8371
0.2355	0.8682	2.9792	6.7785
0.2097	0.4477	1.5047	7.24
0.3542	0.1772	1.1457	4.4849
0.3079	0.1765	1.2412	5.3647
0.4014	0.2238	0.8306	3.7441
0.1	0.8706	1.681	7.0327
0.2759	0.3854	1.9396	5.9777
0.3347	0.3723	0.9456	4.2334
0.3062	0.2676	1.2762	5.7936
0.1716	0.3036	1.8937	6.1312
0.3432	1.1003	2.4069	7.284
0.2589	0.4297	1.4288	5.7693
0.1624	0.7037	1.5647	7.4852
0.2008	0.9197	2.3259	7.1843
0.1388	1.1804	2.1812	8.6269
0.1765	0.2744	1.5528	7.3552
0.1312	0.1	0.2559	3.5442
0.2812	1.2493	1.9707	8.5757
0.1	0.2363	0.7542	3.5209
0.2788	1.5559	2.626	7.6602
0.5864	0.3108	0.8835	3.2388
0.289136	0.786708	1.7939	6.9218	#DIV/0!
0.109005	0.490035	0.513829	1.51198	#DIV/0!
[truncated: 37 more columns]

## Sheet: FA DISTRIBUTION PER STATION
			18:3ω-3							20:5ω-3							22:5ω-3
0.261987	0.0899592	0.913797	0.539215	2.01031	0.49444	7.95477	1.5292	0	0
0.270064	0.0955499	0.599907	0.275795	1.72964	0.277252	6.66202	1.09405	0	0
0.29226	0.114087	0.787187	0.296327	1.81868	0.38471	6.93146	1.00227	0	0
0.317429	0.109406	0.794005	0.513109	1.7467	0.48871	6.456	1.29262	0	0
0.303885	0.125446	0.715444	0.512012	1.62349	0.572651	6.51082	1.28075	0	0
0.3183	0.0818465	0.2563	0.129506	1.18055	0.278347	5.20843	1.5077	0	0
0.240412	0.122852	0.64125	0.445618	1.60542	0.65903	6.21333	1.76557	0	0
	STATION 1	STATION 2	STATION 3	STATION 4	STATION 5	STATION 6	STATION 7
0.2144	0.346854														Fjell Helsestasjon
0.3926	0.139044														Fjell Helsestasjon
0.4068	0.109197														Fjell Helsestasjon
0.2347	0.381005														Fjell Helsestasjon
0.2125	0.342924														Fjell Helsestasjon
0.262	0.398942														Fjell Helsestasjon
0.3415	0.269939														Fjell Helsestasjon
0.476	0.023547					22:6ω-3							0		Fjell Helsestasjon
0.3495	0.248549														Fjell Helsestasjon
0.2033	0.322473														Fjell Helsestasjon
0.2994	0.365891														Fjell Helsestasjon
0.2264	0.368916														Fjell Helsestasjon
0.2868	0.384052														Fjell Helsestasjon
0.3482	0.252042														Fjell Helsestasjon
0.288	0.382607														Fjell Helsestasjon
0.2739	0.39546														Fjell Helsestasjon
0.4146	0.094615														Fjell Helsestasjon
0.1452	0.171765														Fjell Helsestasjon
0.336	0.284396														Fjell Helsestasjon
0.2058	0.328246														Fjell Helsestasjon
0.3884	0.148634														Fjell Helsestasjon
0.2183	0.354567														Fjell Helsestasjon
0.155	0.196688														Fjell Helsestasjon
0.2252	0.366942														Fjell Helsestasjon
0.1723	0.242702														Fjell Helsestasjon
0.1584	0.205583														Fjell Helsestasjon
0.2082	0.333643														Fjell Helsestasjon
0.2281	0.371618														Fjell Helsestasjon
0.2198	0.3574														Fjell Helsestasjon
0.21	0.337591														Fjell Helsestasjon
0.3566	0.229464														Fjell Helsestasjon
0.1567	0.201122														Fjell Helsestasjon
0.2258	0.367936														Fjell Helsestasjon
0.1815	0.267352														Fjell Helsestasjon
0.1992	0.312701														Fjell Helsestasjon
0.1345	0.14615														Fjell Helsestasjon
0.3417	0.269409														Fjell Helsestasjon
0.2947	0.373418														Fjell Helsestasjon
0.1859	0.278978														Fjell Helsestasjon
0.4023	0.118205														Fjell Helsestasjon
0.2681	0.398022														Fjell Helsestasjon
0.1943	0.30059														Fjell Helsestasjon
0.2555	0.397906														Fjell Helsestasjon
0.198	0.309776														Fjell Helsestasjon
0.3263	0.308977														Fjell Helsestasjon
0.2583	0.398607														Fjell Helsestasjon
0.1825	0.270008														Fjell Helsestasjon
0.1976	0.308795														Fjell Helsestasjon
0.2905	0.379398														Fjell Helsestasjon
0.1409	0.161245														Fjell Helsestasjon
0.2337	0.379699														Fjell Helsestasjon
0.141	0.161487														Fjell Helsestasjon
0.1666	0.227388														Fjell Helsestasjon
0.2288	0.372698														Fjell Helsestasjon
0.0809	0.0526017														Fjell Helsestasjon
0.2701	0.397323														Fjell Helsestasjon
0.1623	0.215904														Fjell Helsestasjon
0.2245	0.365765														Fjell Helsestasjon
0.2994	0.365891														Fjell Helsestasjon
0.5024	0.0112209														Fjell Helsestasjon
0.2772	0.393278														Fjell Helsestasjon
0.386	0.154257														Fjell Helsestasjon
0.2396	0.386778														Fjell Helsestasjon
0.3937	0.136587														Fjell Helsestasjon
0.2547	0.397636														Fjell Helsestasjon
0.2242	0.365255														Fjell Helsestasjon
0.3167	0.331579														Fjell Helsestasjon
0.2805	0.390583														Fjell Helsestasjon
0.2809	0.390222														Fjell Helsestasjon
0.4837	0.0191386														Fjell Helsestasjon
0.204	0.324105														Fjell Helsestasjon
0.5206		0.0128233													Frogner Helsestasjon
0.1943		0.291328													Frogner Helsestasjon
0.2338		0.37122													Frogner Helsestasjon
0.281		0.396338													Frogner Helsestasjon
0.1842		0.266412													Frogner Helsestasjon
0.2009		0.306996													Frogner Helsestasjon
0.3304		0.326832													Frogner Helsestasjon
0.228		0.362098													Frogner Helsestasjon
0.319		0.349907													Frogner Helsestasjon
0.3876		0.187213													Frogner Helsestasjon
0.2487		0.389094													Frogner Helsestasjon
0.1697		0.229789													Frogner Helsestasjon
0.2787		0.397316													Frogner Helsestasjon
0.6473			0.00314719												Lørenskog Helsestasjon
0.3226			0.385082												Lørenskog Helsestasjon
0.2422			0.362328												Lørenskog Helsestasjon
0.2073			0.302334												Lørenskog Helsestasjon
0.3723			0.311911												Lørenskog Helsestasjon
0.3715			0.313441												Lørenskog Helsestasjon
0.291			0.398918												Lørenskog Helsestasjon
0.3733			0.309986												Lørenskog Helsestasjon
0.2496			0.372005												Lørenskog Helsestasjon
0.2406			0.36007												Lørenskog Helsestasjon
0.5429			0.0357156												Lørenskog Helsestasjon
0.2456			0.366934												Lørenskog Helsestasjon
0.2116			0.310719												Lørenskog Helsestasjon
0.1452			0.173823												Lørenskog Helsestasjon
0.1357			0.155591												Lørenskog Helsestasjon
0.4217			0.209597												Lørenskog Helsestasjon
0.1815			0.249025												Lørenskog Helsestasjon
0.2112			0.309948												Lørenskog Helsestasjon
0.2529			0.375893												Lørenskog Helsestasjon
0.362			0.330954												Lørenskog Helsestasjon
0.3127			0.392591												Lørenskog Helsestasjon
0.2312			0.345708												Lørenskog Helsestasjon
0.3757			0.305321												Lørenskog Helsestasjon
0.2616			0.384793												Lørenskog Helsestasjon
0.2649			0.387634												Lørenskog Helsestasjon
0.2338			0.34986												Lørenskog Helsestasjon
0.1963			0.280082												Lørenskog Helsestasjon
0.1521			0.187573												Lørenskog Helsestasjon
0.3097			0.394308												Lørenskog Helsestasjon
0.4018			0.251609												Lørenskog Helsestasjon
0.2822				0.378788											Strindheim Helsestasjon
0.2445				0.319465											Strindheim Helsestasjon
0.4928				0.1104											Strindheim Helsestasjon
0.4182				0.261028											Strindheim Helsestasjon
0.3912				0.31782											Strindheim Helsestasjon
0.2518				0.333252											Strindheim Helsestasjon
0.4439				0.204521											Strindheim Helsestasjon
0.155				0.132521											Strindheim Helsestasjon
0.2078				0.241479											Strindheim Helsestasjon
0.2326				0.29537											Strindheim Helsestasjon
0.3462				0.385383											Strindheim Helsestasjon
0.38				0.338753											Strindheim Helsestasjon
0.3264				0.397603											Strindheim Helsestasjon
0.2765				0.371981											Strindheim Helsestasjon
0.2767				0.372235											Strindheim Helsestasjon
0.3114				0.398337											Strindheim Helsestasjon
0.2151				0.257602											Strindheim Helsestasjon
0.4217				0.253319											Strindheim Helsestasjon
0.2711				0.364731											Strindheim Helsestasjon
0.2837				0.380428											Strindheim Helsestasjon
0.3041				0.395993											Strindheim Helsestasjon
0.1621				0.145618											Strindheim Helsestasjon
0.3873				0.325345											Strindheim Helsestasjon
0.4456				0.200856											Strindheim Helsestasjon
0.2122				0.251206											Strindheim Helsestasjon
0.4039				0.291918											Strindheim Helsestasjon
0.4452				0.201717											Strindheim Helsestasjon
0.1965				0.216579											Strindheim Helsestasjon
0.1922				0.207211											Strindheim Helsestasjon
0.5197				0.0722236											Strindheim Helsestasjon
0.5479				0.0433804											Strindheim Helsestasjon
0.2227				0.274232											Strindheim Helsestasjon
0.2332				0.296624											Strindheim Helsestasjon
0.1916				0.205912											Strindheim Helsestasjon
0.417012				0.263636											Strindheim Helsestasjon
0.2995				0.393622											Strindheim Helsestasjon
0.4215				0.25376											Strindheim Helsestasjon
0.1479				0.120096											Strindheim Helsestasjon
0.217045				0.26188											Strindheim Helsestasjon
0.3279				0.397119											Strindheim Helsestasjon
0.4501				0.191245											Strindheim Helsestasjon
0.2942				0.390051											Strindheim Helsestasjon
0.3624				0.366624											Strindheim Helsestasjon
0.4374				0.218675											Strindheim Helsestasjon
0.5297				0.06074											Strindheim Helsestasjon
0.3439				0.387434											Strindheim Helsestasjon
0.3359				0.393297											Strindheim Helsestasjon
0.3564				0.374419											Strindheim Helsestasjon
0.4429				0.206685											Strindheim Helsestasjon
0.3128				0.398585											Strindheim Helsestasjon
0.3041				0.395993											Strindheim Helsestasjon
0.1				0.0553699											Strindheim Helsestasjon
0.3422				0.388846											Strindheim Helsestasjon
0.6738				0.00198128											Strindheim Helsestasjon
0.2137				0.254516											Strindheim Helsestasjon
0.3496				0.382062											Strindheim Helsestasjon
0.4629				0.164818											Strindheim Helsestasjon
0.2157				0.258923											Strindheim Helsestasjon
0.3906				0.318992											Strindheim Helsestasjon
0.3733				0.350171											Strindheim Helsestasjon
0.1548				0.132162											Strindheim Helsestasjon
0.3986				0.302956											Strindheim Helsestasjon
0.1837				0.189009											Strindheim Helsestasjon
0.2697				0.36273											Strindheim Helsestasjon
0.5213				0.0702894											Strindheim Helsestasjon
0.2495				0.329003											Strindheim Helsestasjon
0.2875				0.384291											Strindheim Helsestasjon
0.3063				0.396884											Strindheim Helsestasjon
0.2638				0.353781											Strindheim Helsestasjon
0.3514				0.380167											Strindheim Helsestasjon
0.2708				0.364306											Strindheim Helsestasjon
0.1829				0.187322											Strindheim Helsestasjon
0.2114				0.249439											Strindheim Helsestasjon
0.2493				0.32863											Strindheim Helsestasjon
0.2216				0.271842											Strindheim Helsestasjon
0.2195				0.26726											Strindheim Helsestasjon
0.3217				0.398638											Strindheim Helsestasjon
0.2842				0.38096											Strindheim Helsestasjon
0.3134				0.398672											Strindheim Helsestasjon
0.4803					0.148409										Tromsø Helsestasjon
0.3484					0.374599										Tromsø Helsestasjon
0.3172					0.396701										Tromsø Helsestasjon
0.2018					0.286488										Tromsø Helsestasjon
0.5552					0.0536274										Tromsø Helsestasjon
0.3176					0.396565										Tromsø Helsestasjon
0.5435					0.0643643										Tromsø Helsestasjon
0.2913					0.39694										Tromsø Helsestasjon
0.3725					0.343515										Tromsø Helsestasjon
0.1243					0.143181										Tromsø Helsestasjon
0.586					0.0318182										Tromsø Helsestasjon
0.204					0.290561										Tromsø Helsestasjon
0.3423					0.380669										Tromsø Helsestasjon
0.2303					0.335886										Tromsø Helsestasjon
0.3437					0.379346										Tromsø Helsestasjon
0.3494					0.373529										Tromsø Helsestasjon
0.2406					0.351273										Tromsø Helsestasjon
0.1649					0.215953										Tromsø Helsestasjon
0.1702					0.2261										Tromsø Helsestasjon
0.2174					0.314556										Tromsø Helsestasjon
0.2211					0.320879										Tromsø Helsestasjon
0.2025					0.287787										Tromsø Helsestasjon
0.2737					0.387558										Tromsø Helsestasjon
0.2811					0.392415										Tromsø Helsestasjon
0.1635					0.213286										Tromsø Helsestasjon
0.192					0.268023										Tromsø Helsestasjon
0.1741					0.233603										Tromsø Helsestasjon
0.5205					0.089834										Tromsø Helsestasjon
0.2535					0.368027										Tromsø Helsestasjon
0.4118					0.275559										Tromsø Helsestasjon
0.1997					0.282572										Tromsø Helsestasjon
0.4548					0.193481										Tromsø Helsestasjon
0.3474					0.375648										Tromsø Helsestasjon
0.2355					0.343858										Tromsø Helsestasjon
0.2097						0.165425									Ulset Helsestasjon
0.3542						0.362354									Ulset Helsestasjon
0.3079						0.395735									Ulset Helsestasjon
0.4014						0.238265									Ulset Helsestasjon
0.1							0.207609								Østensjø Helsestasjon
0.2759							0.38264								Østensjø Helsestasjon
0.3347							0.297167								Østensjø Helsestasjon
0.3062							0.345653								Østensjø Helsestasjon
0.1716							0.341022								Østensjø Helsestasjon
0.3432							0.281125								Østensjø Helsestasjon
0.2589							0.394451								Østensjø Helsestasjon
0.1624							0.326097								Østensjø Helsestasjon
0.2008							0.378733								Østensjø Helsestasjon
0.1388							0.283371								Østensjø Helsestasjon
0.1765							0.348449								Østensjø Helsestasjon
0.1312							0.268721								Østensjø Helsestasjon
0.2812							0.37755								Østensjø Helsestasjon
0.1							0.207609								Østensjø Helsestasjon
0.2788							0.379934								Østensjø Helsestasjon
0.5864							0.00756125								Østensjø Helsestasjon
	STATION 1	STATION 2	STATION 3	STATION 4	STATION 5	STATION 6	STATION 7
1.308	0.305389														Fjell Helsestasjon
1.6218	0.168477														Fjell Helsestasjon
1.2822	0.315899														Fjell Helsestasjon
0.5711	0.325986														Fjell Helsestasjon
0.7839	0.387533														Fjell Helsestasjon
1.3938	0.268432														Fjell Helsestasjon
0.6838	0.364253														Fjell Helsestasjon
0.4623	0.280974														Fjell Helsestasjon
0.3902	0.248977														Fjell Helsestasjon
0.6705	0.360331														Fjell Helsestasjon
0.6542	0.355287														Fjell Helsestasjon
0.4593	0.279664														Fjell Helsestasjon
1.6085	0.17397														Fjell Helsestasjon
2.6878	0.00178043														Fjell Helsestasjon
0.2962	0.207035														Fjell Helsestasjon
0.3872	0.247632														Fjell Helsestasjon
0.6083	0.339788														Fjell Helsestasjon
2.5526	0.00393666														Fjell Helsestasjon
0.9398	0.398479														Fjell Helsestasjon
0.3277	0.220984														Fjell Helsestasjon
1.4812	0.229333														Fjell Helsestasjon
0.8036	0.390698														Fjell Helsestasjon
0.6099	0.340358														Fjell Helsestasjon
0.8173	0.392605														Fjell Helsestasjon
0.7312	0.376712														Fjell Helsestasjon
0.6122	0.341174														Fjell Helsestasjon
0.4703	0.284455														Fjell Helsestasjon
1.0165	0.391771														Fjell Helsestasjon
0.6544	0.355351														Fjell Helsestasjon
0.571	0.325948														Fjell Helsestasjon
1.3025	0.307659														Fjell Helsestasjon
0.239	0.18232														Fjell Helsestasjon
1.2345	0.33427														Fjell Helsestasjon
0.4698	0.284238														Fjell Helsestasjon
0.6018	0.337451														Fjell Helsestasjon
0.4786	0.288045														Fjell Helsestasjon
0.5178	0.304645														Fjell Helsestasjon
1.0749	0.381528														Fjell Helsestasjon
0.6706	0.360361														Fjell Helsestasjon
1.0306	0.389691														Fjell Helsestasjon
1.1358	0.366523														Fjell Helsestasjon
1.0313	0.389582														Fjell Helsestasjon
0.8173	0.392605														Fjell Helsestasjon
0.4755	0.286707														Fjell Helsestasjon
0.9205	0.398911														Fjell Helsestasjon
1.0702	0.382508														Fjell Helsestasjon
1.0278	0.390125														Fjell Helsestasjon
2.5378	0.00427752														Fjell Helsestasjon
0.7067	0.370577														Fjell Helsestasjon
0.3079	0.212195														Fjell Helsestasjon
0.2703	0.195727														Fjell Helsestasjon
2.059	0.0418245														Fjell Helsestasjon
0.6478	0.353238														Fjell Helsestasjon
0.5084	0.300724														Fjell Helsestasjon
1.9913	0.0541769														Fjell Helsestasjon
1.2165	0.340783														Fjell Helsestasjon
1.5852	0.183758														Fjell Helsestasjon
0.417	0.260966														Fjell Helsestasjon
1.2199	0.339572														Fjell Helsestasjon
0.6399	0.350657														Fjell Helsestasjon
0.6623	0.357826														Fjell Helsestasjon
1.4387	0.248392														Fjell Helsestasjon
0.7851	0.38774														Fjell Helsestasjon
0.8738	0.397846														Fjell Helsestasjon
0.8156	0.392381														Fjell Helsestasjon
0.6588	0.356737														Fjell Helsestasjon
0.9327	0.398697														Fjell Helsestasjon
0.3281	0.221163														Fjell Helsestasjon
1.0137	0.392154														Fjell Helsestasjon
0.794	0.389217														Fjell Helsestasjon
0.4056	0.255874														Fjell Helsestasjon
0.6321		0.396234													Frogner Helsestasjon
1.1338		0.0612582													Frogner Helsestasjon
0.8704		0.246622													Frogner Helsestasjon
0.4576		0.349217													Frogner Helsestasjon
0.7638		0.33437													Frogner Helsestasjon
0.4905		0.368755													Frogner Helsestasjon
0.6314		0.39635													Frogner Helsestasjon
0.6385		0.395055													Frogner Helsestasjon
1.072		0.0921826													Frogner Helsestasjon
0.2988		0.219824													Frogner Helsestasjon
0.3375		0.253708													Frogner Helsestasjon
0.387		0.296143													Frogner Helsestasjon
0.2797		0.203328													Frogner Helsestasjon
0.8026			0.398403												Lørenskog Helsestasjon
0.6279			0.345276												Lørenskog Helsestasjon
0.5864			0.317112												Lørenskog Helsestasjon
0.5332			0.276301												Lørenskog Helsestasjon
0.5808			0.313022												Lørenskog Helsestasjon
0.8912			0.375108												Lørenskog Helsestasjon
0.936			0.351679												Lørenskog Helsestasjon
0.6072			0.331741												Lørenskog Helsestasjon
1.2203			0.137094												Lørenskog Helsestasjon
1.5033			0.0215152												Lørenskog Helsestasjon
0.3246			0.11796												Lørenskog Helsestasjon
1.3112			0.0835348												Lørenskog Helsestasjon
1.0797			0.245085												Lørenskog Helsestasjon
0.3069			0.107267												Lørenskog Helsestasjon
0.4553			0.213069												Lørenskog Helsestasjon
0.8203			0.396459												Lørenskog Helsestasjon
0.6019			0.328104												Lørenskog Helsestasjon
0.6197			0.340048												Lørenskog Helsestasjon
0.9453			0.346009												Lørenskog Helsestasjon
1.0218			0.291603												Lørenskog Helsestasjon
0.9122			0.364974												Lørenskog Helsestasjon
1.0218			0.291603												Lørenskog Helsestasjon
0.6976			0.381121												Lørenskog Helsestasjon
0.4732			0.227567												Lørenskog Helsestasjon
0.6271			0.344774												Lørenskog Helsestasjon
0.678			0.372759												Lørenskog Helsestasjon
1.0105			0.300322												Lørenskog Helsestasjon
0.4318			0.194348												Lørenskog Helsestasjon
1.1846			0.162309												Lørenskog Helsestasjon
0.8032			0.39836												Lørenskog Helsestasjon
0.5978				0.370817											Strindheim Helsestasjon
0.5881				0.36808											Strindheim Helsestasjon
0.5887				0.368252											Strindheim Helsestasjon
1.7301				0.0755407											Strindheim Helsestasjon
0.779				0.398772											Strindheim Helsestasjon
1.1682				0.30579											Strindheim Helsestasjon
0.6065				0.373175											Strindheim Helsestasjon
0.9393				0.383264											Strindheim Helsestasjon
0.4514				0.319227											Strindheim Helsestasjon
0.6224				0.377244											Strindheim Helsestasjon
0.7352				0.396331											Strindheim Helsestasjon
0.9467				0.381663											Strindheim Helsestasjon
0.4359				0.31271											Strindheim Helsestasjon
0.5454				0.35476											Strindheim Helsestasjon
2.5538				0.00111347											Strindheim Helsestasjon
0.3948				0.294761											Strindheim Helsestasjon
0.6571				0.384992											Strindheim Helsestasjon
0.571				0.362989											Strindheim Helsestasjon
0.4463				0.3171											Strindheim Helsestasjon
0.4176				0.304828											Strindheim Helsestasjon
0.4044				0.299031											Strindheim Helsestasjon
0.5632				0.360557											Strindheim Helsestasjon
0.4182				0.30509											Strindheim Helsestasjon
0.3984				0.296367											Strindheim Helsestasjon
0.4562				0.321213											Strindheim Helsestasjon
0.3394				0.269437											Strindheim Helsestasjon
0.5614				0.359986											Strindheim Helsestasjon
0.5276				0.348638											Strindheim Helsestasjon
0.8006				0.398909											Strindheim Helsestasjon
1.6355				0.103962											Strindheim Helsestasjon
1.0222				0.361378											Strindheim Helsestasjon
0.3644				0.280989											Strindheim Helsestasjon
1.1889				0.296683											Strindheim Helsestasjon
0.4517				0.319351											Strindheim Helsestasjon
1.05049				0.35209											Strindheim Helsestasjon
0.5988				0.371092											Strindheim Helsestasjon
2.0279				0.0221407											Strindheim Helsestasjon
1.8738				0.043577											Strindheim Helsestasjon
1.00335				0.367083											Strindheim Helsestasjon
0.6122				0.37467											Strindheim Helsestasjon
2.1323				0.0132956											Strindheim Helsestasjon
0.4255				0.308254											Strindheim Helsestasjon
2.2265				0.00809909											Strindheim Helsestasjon
0.8758				0.393905											Strindheim Helsestasjon
0.4119				0.302336											Strindheim Helsestasjon
0.8752				0.393979											Strindheim Helsestasjon
0.7333				0.39616											Strindheim Helsestasjon
1.2923				0.248955											Strindheim Helsestasjon
0.7677				0.398418											Strindheim Helsestasjon
1.1224				0.32506											Strindheim Helsestasjon
1.8635				0.0454481											Strindheim Helsestasjon
0.775671				0.398688											Strindheim Helsestasjon
0.4435				0.315924											Strindheim Helsestasjon
1.9164				0.0364655											Strindheim Helsestasjon
0.2829				0.242915											Strindheim Helsestasjon
0.509				0.341913											Strindheim Helsestasjon
0.5745				0.364058											Strindheim Helsestasjon
0.246				0.225539											Strindheim Helsestasjon
0.9982				0.368571											Strindheim Helsestasjon
0.415				0.303693											Strindheim Helsestasjon
0.404				0.298853											Strindheim Helsestasjon
0.3358				0.267761											Strindheim Helsestasjon
0.6361				0.380492											Strindheim Helsestasjon
1.242				0.272507											Strindheim Helsestasjon
0.5719				0.363265											Strindheim Helsestasjon
0.2677				0.235749											Strindheim Helsestasjon
0.3738				0.285284											Strindheim Helsestasjon
1.3537				0.220061											Strindheim Helsestasjon
0.2871				0.244896											Strindheim Helsestasjon
0.5425				0.353785											Strindheim Helsestasjon
1.0436				0.354428											Strindheim Helsestasjon
0.8841				0.39284											Strindheim Helsestasjon
0.5178				0.345135											Strindheim Helsestasjon
0.4767				0.329511											Strindheim Helsestasjon
0.5853				0.367269											Strindheim Helsestasjon
0.4696				0.326672											Strindheim Helsestasjon
0.3792				0.287737											Strindheim Helsestasjon
0.432				0.311046											Strindheim Helsestasjon
0.962				0.378123											Strindheim Helsestasjon
1.1522					0.277271										Tromsø Helsestasjon
0.9023					0.373241										Tromsø Helsestasjon
0.562					0.381423										Tromsø Helsestasjon
0.6333					0.393841										Tromsø Helsestasjon
0.2634					0.270178										Tromsø Helsestasjon
0.3516					0.309925										Tromsø Helsestasjon
0.5267					0.372737										Tromsø Helsestasjon
0.5551					0.379852										Tromsø Helsestasjon
0.8348					0.388249										Tromsø Helsestasjon
0.8647					0.382347										Tromsø Helsestasjon
0.5815					0.385522										Tromsø Helsestasjon
0.7309					0.398761										Tromsø Helsestasjon
1.06					0.318108										Tromsø Helsestasjon
0.7288					0.398807										Tromsø Helsestasjon
0.6362					0.394193										Tromsø Helsestasjon
1.1934					0.258041										Tromsø Helsestasjon
1.293					0.211159										Tromsø Helsestasjon
0.3614					0.314111										Tromsø Helsestasjon
0.2035					0.242003										Tromsø Helsestasjon
0.3541					0.310998										Tromsø Helsestasjon
0.7128					0.398937										Tromsø Helsestasjon
0.6422					0.394881										Tromsø Helsestasjon
0.8104					0.39214										Tromsø Helsestasjon
0.4952					0.363689										Tromsø Helsestasjon
0.2128					0.246397										Tromsø Helsestasjon
0.2018					0.241199										Tromsø Helsestasjon
0.5764					0.3845										Tromsø Helsestasjon
2.985					2.1596e-05										Tromsø Helsestasjon
0.3416					0.305595										Tromsø Helsestasjon
1.4343					0.148894										Tromsø Helsestasjon
0.278					0.276953										Tromsø Helsestasjon
0.4061					0.332388										Tromsø Helsestasjon
0.5714					0.383463										Tromsø Helsestasjon
0.8682					0.381577										Tromsø Helsestasjon
0.4477						0.133845									Ulset Helsestasjon
0.1772						0.331056									Ulset Helsestasjon
0.1765						0.32996									Ulset Helsestasjon
0.2238						0.386576									Ulset Helsestasjon
0.8706							0.349453								Østensjø Helsestasjon
0.3854							0.338321								Østensjø Helsestasjon
0.3723							0.332515								Østensjø Helsestasjon
0.2676							0.280697								Østensjø Helsestasjon
0.3036							0.299392								Østensjø Helsestasjon
1.1003							0.23468								Østensjø Helsestasjon
0.4297							0.356427								Østensjø Helsestasjon
0.7037							0.395044								Østensjø Helsestasjon
0.9197							0.328189								Østensjø Helsestasjon
1.1804							0.191885								Østensjø Helsestasjon
0.2744							0.284279								Østensjø Helsestasjon
0.1							0.190792								Østensjø Helsestasjon
1.2493							0.157256								Østensjø Helsestasjon
0.2363							0.263991								Østensjø Helsestasjon
1.5559							0.0485383								Østensjø Helsestasjon
0.3108							0.30304								Østensjø Helsestasjon
	STATION 1	STATION 2	STATION 3	STATION 4	STATION 5	STATION 6	STATION 7
2.2012	0.370291														Fjell Helsestasjon
2.4402	0.273375														Fjell Helsestasjon
2.448	0.269618														Fjell Helsestasjon
1.8771	0.384724														Fjell Helsestasjon
1.9955	0.398763														Fjell Helsestasjon
2.1671	0.37938														Fjell Helsestasjon
1.6289	0.296276														Fjell Helsestasjon
1.8543	0.37957														Fjell Helsestasjon
1.6883	0.322708														Fjell Helsestasjon
2.394	0.29522														Fjell Helsestasjon
2.1717	0.378246														Fjell Helsestasjon
2.4823	0.252949														Fjell Helsestasjon
2.3717	0.305424														Fjell Helsestasjon
2.7102	0.146491														Fjell Helsestasjon
1.6622	0.311368														Fjell Helsestasjon
1.0239	0.0545329														Fjell Helsestasjon
1.9903	0.398616														Fjell Helsestasjon
2.7574	0.127394														Fjell Helsestasjon
2.4015	0.291731														Fjell Helsestasjon
2.3597	0.310799														Fjell Helsestasjon
1.3405	0.159372														Fjell Helsestasjon
2.4587	0.26444														Fjell Helsestasjon
1.8353	0.374719														Fjell Helsestasjon
1.9598	0.396866														Fjell Helsestasjon
1.8666	0.382443														Fjell Helsestasjon
2.0046	0.398916														Fjell Helsestasjon
1.7259	0.338114														Fjell Helsestasjon
1.9879	0.398533														Fjell Helsestasjon
1.5529	0.260059														Fjell Helsestasjon
1.4616	0.215516														Fjell Helsestasjon
2.2133	0.366699														Fjell Helsestasjon
0.2174	0.000556763														Fjell Helsestasjon
2.1523	0.382826														Fjell Helsestasjon
1.8207	0.370661														Fjell Helsestasjon
2.0055	0.398923														Fjell Helsestasjon
1.7364	0.342192														Fjell Helsestasjon
2.1537	0.382514														Fjell Helsestasjon
2.1545	0.382334														Fjell Helsestasjon
2.0839	0.394548														Fjell Helsestasjon
2.1904	0.373338														Fjell Helsestasjon
2.0884	0.393997														Fjell Helsestasjon
1.905	0.389996														Fjell Helsestasjon
2.267	0.348645														Fjell Helsestasjon
1.8222	0.371091														Fjell Helsestasjon
1.8681	0.382778														Fjell Helsestasjon
2.3244	0.326049														Fjell Helsestasjon
2.0781	0.39521														Fjell Helsestasjon
3.5521	0.00308657														Fjell Helsestasjon
1.82	0.370459														Fjell Helsestasjon
0.3891	0.00184653														Fjell Helsestasjon
1.8825	0.385834														Fjell Helsestasjon
2.7671	0.123649														Fjell Helsestasjon
1.9934	0.398709														Fjell Helsestasjon
2.1239	0.388552														Fjell Helsestasjon
2.2327	0.360562														Fjell Helsestasjon
2.3164	0.329374														Fjell Helsestasjon
2.6644	0.1663														Fjell Helsestasjon
1.4859	0.227323														Fjell Helsestasjon
2.8733	0.0869753														Fjell Helsestasjon
1.567	0.266902														Fjell Helsestasjon
1.8009	0.36472														Fjell Helsestasjon
1.9812	0.398252														Fjell Helsestasjon
1.8675	0.382644														Fjell Helsestasjon
1.6998	0.327545														Fjell Helsestasjon
2.2959	0.337648														Fjell Helsestasjon
2.4236	0.281314														Fjell Helsestasjon
1.9546	0.396418														Fjell Helsestasjon
1.6501	0.305958														Fjell Helsestasjon
1.5557	0.261421														Fjell Helsestasjon
1.9239	0.392896														Fjell Helsestasjon
1.4663	0.217792														Fjell Helsestasjon
1.9091		0.323544													Frogner Helsestasjon
2.1339		0.137801													Frogner Helsestasjon
2.071		0.186955													Frogner Helsestasjon
1.6226		0.37029													Frogner Helsestasjon
1.4259		0.218919													Frogner Helsestasjon
1.8116		0.381887													Frogner Helsestasjon
1.4562		0.245295													Frogner Helsestasjon
1.8114		0.381969													Frogner Helsestasjon
2.2315		0.0775219													Frogner Helsestasjon
1.6997		0.396622													Frogner Helsestasjon
1.5066		0.288653													Frogner Helsestasjon
1.3808		0.180777													Frogner Helsestasjon
1.6884		0.394553													Frogner Helsestasjon
1.8561			0.39706												Lørenskog Helsestasjon
1.6195			0.3489												Lørenskog Helsestasjon
1.562			0.319332												Lørenskog Helsestasjon
1.4986			0.282222												Lørenskog Helsestasjon
1.3683			0.201047												Lørenskog Helsestasjon
2.1589			0.269827												Lørenskog Helsestasjon
1.7285			0.38813												Lørenskog Helsestasjon
1.4786			0.26991												Lørenskog Helsestasjon
2.8073			0.0146868												Lørenskog Helsestasjon
2.7491			0.0214188												Lørenskog Helsestasjon
1.383			0.210091												Lørenskog Helsestasjon
2.1569			0.271067												Lørenskog Helsestasjon
2.1056			0.302085												Lørenskog Helsestasjon
1.2165			0.117184												Lørenskog Helsestasjon
1.6849			0.375535												Lørenskog Helsestasjon
1.5285			0.300167												Lørenskog Helsestasjon
2.0105			0.352311												Lørenskog Helsestasjon
1.5601			0.318277												Lørenskog Helsestasjon
1.5132			0.291066												Lørenskog Helsestasjon
1.6534			0.363771												Lørenskog Helsestasjon
1.9807			0.365088												Lørenskog Helsestasjon
2.2392			0.219513												Lørenskog Helsestasjon
2.0924			0.309732												Lørenskog Helsestasjon
1.7139			0.384416												Lørenskog Helsestasjon
1.6123			0.345475												Lørenskog Helsestasjon
1.4888			0.276214												Lørenskog Helsestasjon
1.8195			0.398941												Lørenskog Helsestasjon
1.9489			0.376731												Lørenskog Helsestasjon
2.3201			0.17062												Lørenskog Helsestasjon
1.7052			0.381957												Lørenskog Helsestasjon
2.0951				0.309422											Strindheim Helsestasjon
1.6541				0.391845											Strindheim Helsestasjon
2.0789				0.316647											Strindheim Helsestasjon
2.0823				0.315146											Strindheim Helsestasjon
1.4002				0.310278											Strindheim Helsestasjon
2.2677				0.226006											Strindheim Helsestasjon
1.443				0.328891											Strindheim Helsestasjon
2.4367				0.147248											Strindheim Helsestasjon
1.5981				0.380919											Strindheim Helsestasjon
1.8321				0.392898											Strindheim Helsestasjon
1.4989				0.350817											Strindheim Helsestasjon
1.5793				0.376211											Strindheim Helsestasjon
1.8717				0.386104											Strindheim Helsestasjon
1.846				0.390792											Strindheim Helsestasjon
2.6637				0.06861											Strindheim Helsestasjon
2.0302				0.337161											Strindheim Helsestasjon
2.0609				0.324455											Strindheim Helsestasjon
1.6736				0.394504											Strindheim Helsestasjon
1.4997				0.351108											Strindheim Helsestasjon
1.3748				0.298648											Strindheim Helsestasjon
1.5082				0.354155											Strindheim Helsestasjon
1.6674				0.393725											Strindheim Helsestasjon
1.5858				0.377896											Strindheim Helsestasjon
1.259				0.24247											Strindheim Helsestasjon
1.5368				0.363792											Strindheim Helsestasjon
1.3918				0.306474											Strindheim Helsestasjon
1.4646				0.33772											Strindheim Helsestasjon
1.7837				0.397801											Strindheim Helsestasjon
1.7672				0.398591											Strindheim Helsestasjon
2.1414				0.287919											Strindheim Helsestasjon
1.9317				0.371359											Strindheim Helsestasjon
1.541				0.365123											Strindheim Helsestasjon
1.8784				0.384716											Strindheim Helsestasjon
1.1075				0.169604											Strindheim Helsestasjon
2.33865				0.191572											Strindheim Helsestasjon
2.0931				0.310324											Strindheim Helsestasjon
1.9821				0.355246											Strindheim Helsestasjon
2.8144				0.0366822											Strindheim Helsestasjon
1.74131				0.398918											Strindheim Helsestasjon
1.2589				0.242421											Strindheim Helsestasjon
2.2352				0.242075											Strindheim Helsestasjon
3.5873				0.000331716											Strindheim Helsestasjon
1.8787				0.384653											Strindheim Helsestasjon
1.926				0.372976											Strindheim Helsestasjon
0.8414				0.0717412											Strindheim Helsestasjon
1.5685				0.373283											Strindheim Helsestasjon
1.9292				0.372074											Strindheim Helsestasjon
2.2938				0.213194											Strindheim Helsestasjon
1.5574				0.370109											Strindheim Helsestasjon
1.8699				0.386465											Strindheim Helsestasjon
2.1241				0.296084											Strindheim Helsestasjon
1.30122				0.263319											Strindheim Helsestasjon
1.4446				0.329559											Strindheim Helsestasjon
1.7111				0.397885											Strindheim Helsestasjon
1.3658				0.294442											Strindheim Helsestasjon
0.5487				0.0197715											Strindheim Helsestasjon
0.4122				0.00958843											Strindheim Helsestasjon
0.2573				0.00383751											Strindheim Helsestasjon
1.7718				0.398417											Strindheim Helsestasjon
1.3455				0.284817											Strindheim Helsestasjon
2.0113				0.344553											Strindheim Helsestasjon
1.5337				0.362795											Strindheim Helsestasjon
1.7621				0.398744											Strindheim Helsestasjon
2.1755				0.271481											Strindheim Helsestasjon
1.6751				0.394683											Strindheim Helsestasjon
1.7429				0.39893											Strindheim Helsestasjon
1.7464				0.398942											Strindheim Helsestasjon
2.6138				0.0826664											Strindheim Helsestasjon
1.3391				0.281747											Strindheim Helsestasjon
1.548				0.367294											Strindheim Helsestasjon
2.2461				0.236679											Strindheim Helsestasjon
1.9828				0.355001											Strindheim Helsestasjon
1.7777				0.398141											Strindheim Helsestasjon
1.8685				0.386743											Strindheim Helsestasjon
1.6595				0.392642											Strindheim Helsestasjon
1.721				0.398391											Strindheim Helsestasjon
1.6492				0.391081											Strindheim Helsestasjon
1.4011				0.310683											Strindheim Helsestasjon
1.7859				0.397661											Strindheim Helsestasjon
1.3996					0.369587										Tromsø Helsestasjon
2.0673					0.29545										Tromsø Helsestasjon
1.8235					0.375336										Tromsø Helsestasjon
1.4181					0.37409										Tromsø Helsestasjon
0.6542					0.095231										Tromsø Helsestasjon
1.8191					0.376334										Tromsø Helsestasjon
2.1874					0.245664										Tromsø Helsestasjon
1.7646					0.387013										Tromsø Helsestasjon
1.8638					0.365317										Tromsø Helsestasjon
2.0095					0.317866										Tromsø Helsestasjon
0.6743					0.100998										Tromsø Helsestasjon
2.0119					0.316966										Tromsø Helsestasjon
1.7479					0.389638										Tromsø Helsestasjon
0.7879					0.137585										Tromsø Helsestasjon
1.2195					0.311055										Tromsø Helsestasjon
2.8276					0.0437355										Tromsø Helsestasjon
1.793					0.381842										Tromsø Helsestasjon
1.1154					0.269132										Tromsø Helsestasjon
1.8378					0.371961										Tromsø Helsestasjon
1.5503					0.395697										Tromsø Helsestasjon
1.9803					0.328554										Tromsø Helsestasjon
1.5021					0.390079										Tromsø Helsestasjon
1.7029					0.395125										Tromsø Helsestasjon
1.6182					0.398925										Tromsø Helsestasjon
0.8109					0.145771										Tromsø Helsestasjon
0.3166					0.0295077										Tromsø Helsestasjon
1.8446					0.370286										Tromsø Helsestasjon
1.477					0.3861										Tromsø Helsestasjon
0.9522					0.200684										Tromsø Helsestasjon
2.0594					0.298597										Tromsø Helsestasjon
1.5548					0.396082										Tromsø Helsestasjon
1.9981					0.322096										Tromsø Helsestasjon
1.8297					0.373898										Tromsø Helsestasjon
2.9792					0.0242027										Tromsø Helsestasjon
1.5047						0.202497									Ulset Helsestasjon
1.1457						0.395828									Ulset Helsestasjon
1.2412						0.389583									Ulset Helsestasjon
0.8306						0.180998									Ulset Helsestasjon
1.681							0.396327								Østensjø Helsestasjon
1.9396							0.350812								Østensjø Helsestasjon
0.9456							0.241681								Østensjø Helsestasjon
1.2762							0.352144								Østensjø Helsestasjon
1.8937							0.362543								Østensjø Helsestasjon
2.4069							0.190433								Østensjø Helsestasjon
1.4288							0.38487								Østensjø Helsestasjon
1.5647							0.398182								Østensjø Helsestasjon
2.3259							0.219472								Østensjø Helsestasjon
2.1812							0.272369								Østensjø Helsestasjon
1.5528							0.397673								Østensjø Helsestasjon
0.2559							0.049019								Østensjø Helsestasjon
1.9707							0.342136								Østensjø Helsestasjon
0.7542							0.173239								Østensjø Helsestasjon
2.626							0.120268								Østensjø Helsestasjon
0.8835							0.218949								Østensjø Helsestasjon
	STATION 1	STATION 2	STATION 3	STATION 4	STATION 5	STATION 6	STATION 7
11.5028	0.0270364														Fjell Helsestasjon
7.4968	0.381447														Fjell Helsestasjon
8.6274	0.362158														Fjell Helsestasjon
6.9422	0.320407														Fjell Helsestasjon
10.152	0.142103														Fjell Helsestasjon
9.3015	0.270703														Fjell Helsestasjon
7.4742	0.379721														Fjell Helsestasjon
4.3633	0.0253017														Fjell Helsestasjon
7.0346	0.332878														Fjell Helsestasjon
9.1023	0.301044														Fjell Helsestasjon
8.5557	0.369298														Fjell Helsestasjon
8.2342	0.392337														Fjell Helsestasjon
10.5164	0.0980781														Fjell Helsestasjon
9.3096	0.269439														Fjell Helsestasjon
8.0707	0.397798														Fjell Helsestasjon
5.753	0.141497														Fjell Helsestasjon
6.5009	0.253881														Fjell Helsestasjon
11.0866	0.0489906														Fjell Helsestasjon
7.9695	0.398924														Fjell Helsestasjon
7.4829	0.380394														Fjell Helsestasjon
8.055	0.398086														Fjell Helsestasjon
7.8893	0.398577														Fjell Helsestasjon
7.6577	0.391485														Fjell Helsestasjon
8.3999	0.382394														Fjell Helsestasjon
9.5538	0.230929														Fjell Helsestasjon
8.6407	0.360761														Fjell Helsestasjon
7.2749	0.3614														Fjell Helsestasjon
9.4734	0.243643														Fjell Helsestasjon
7.4906	0.380981														Fjell Helsestasjon
7.6225	0.389635														Fjell Helsestasjon
7.7672	0.395952														Fjell Helsestasjon
4.6424	0.0382012														Fjell Helsestasjon
7.912	0.398786														Fjell Helsestasjon
7.8715	0.398351														Fjell Helsestasjon
6.2399	0.212731														Fjell Helsestasjon
7.3203	0.366041														Fjell Helsestasjon
7.3353	0.367516														Fjell Helsestasjon
7.0804	0.338779														Fjell Helsestasjon
10.1956	0.136343														Fjell Helsestasjon
8.011	0.398673														Fjell Helsestasjon
8.5413	0.370651														Fjell Helsestasjon
8.9553	0.322072														Fjell Helsestasjon
9.0489	0.308849														Fjell Helsestasjon
7.7637	0.39584														Fjell Helsestasjon
9.8584	0.183826														Fjell Helsestasjon
8.8139	0.340698														Fjell Helsestasjon
9.0326	0.311196														Fjell Helsestasjon
9.8901	0.179104														Fjell Helsestasjon
8.4594	0.377801														Fjell Helsestasjon
5.1952	0.0783007														Fjell Helsestasjon
6.8587	0.308569														Fjell Helsestasjon
10.3742	0.114116														Fjell Helsestasjon
7.2072	0.354009														Fjell Helsestasjon
8.6464	0.360156														Fjell Helsestasjon
7.7055	0.393677														Fjell Helsestasjon
9.334	0.265623														Fjell Helsestasjon
10.6193	0.0874249														Fjell Helsestasjon
6.3562	0.231002														Fjell Helsestasjon
7.0777	0.338437														Fjell Helsestasjon
4.5911	0.0355038														Fjell Helsestasjon
7.2411	0.357779														Fjell Helsestasjon
9.9206	0.174605														Fjell Helsestasjon
6.9722	0.324534														Fjell Helsestasjon
7.0007	0.328386														Fjell Helsestasjon
7.7869	0.396546														Fjell Helsestasjon
6.6828	0.282275														Fjell Helsestasjon
6.923	0.317729														Fjell Helsestasjon
5.7152	0.136508														Fjell Helsestasjon
6.6908	0.283502														Fjell Helsestasjon
5.6615	0.129585														Fjell Helsestasjon
4.8575	0.0512983														Fjell Helsestasjon
5.5198		0.231324													Frogner Helsestasjon
8.3715		0.117693													Frogner Helsestasjon
5.961		0.324905													Frogner Helsestasjon
5.9735		0.327271													Frogner Helsestasjon
7.0363		0.376267													Frogner Helsestasjon
7.8993		0.210468													Frogner Helsestasjon
7.51		0.295433													Frogner Helsestasjon
7.5		0.297521													Frogner Helsestasjon
7.0378		0.37609													Frogner Helsestasjon
5.0218		0.129669													Frogner Helsestasjon
6.4439		0.391092													Frogner Helsestasjon
7.7046		0.253346													Frogner Helsestasjon
6.4313		0.390169													Frogner Helsestasjon
6.4192			0.350096												Lørenskog Helsestasjon
6.4376			0.353337												Lørenskog Helsestasjon
6.8117			0.396105												Lørenskog Helsestasjon
5.4982			0.143502												Lørenskog Helsestasjon
6.0336			0.267085												Lørenskog Helsestasjon
6.6141			0.379436												Lørenskog Helsestasjon
8.406			0.135178												Lørenskog Helsestasjon
5.3302			0.111341												Lørenskog Helsestasjon
7.8956			0.251171												Lørenskog Helsestasjon
7.2761			0.37604												Lørenskog Helsestasjon
6.4619			0.357478												Lørenskog Helsestasjon
8.6587			0.0903668												Lørenskog Helsestasjon
8.3074			0.155475												Lørenskog Helsestasjon
6.5084			0.36494												Lørenskog Helsestasjon
6.6902			0.38755												Lørenskog Helsestasjon
5.5558			0.155536												Lørenskog Helsestasjon
8.0653			0.210382												Lørenskog Helsestasjon
5.9658			0.250806												Lørenskog Helsestasjon
8.126			0.19609												Lørenskog Helsestasjon
6.9534			0.398847												Lørenskog Helsestasjon
8.9631			0.0511295												Lørenskog Helsestasjon
8.065			0.210453												Lørenskog Helsestasjon
6.6293			0.381219												Lørenskog Helsestasjon
5.8785			0.229744												Lørenskog Helsestasjon
7.2243			0.382272												Lørenskog Helsestasjon
6.3583			0.338764												Lørenskog Helsestasjon
5.8031			0.211685												Lørenskog Helsestasjon
6.7687			0.393717												Lørenskog Helsestasjon
6.574			0.37436												Lørenskog Helsestasjon
7.6642			0.305385												Lørenskog Helsestasjon
6.3857				0.398353											Strindheim Helsestasjon
7.0556				0.35825											Strindheim Helsestasjon
6.0465				0.379417											Strindheim Helsestasjon
6.804				0.384743											Strindheim Helsestasjon
5.6879				0.334377											Strindheim Helsestasjon
8.5364				0.109252											Strindheim Helsestasjon
6.3673				0.398004											Strindheim Helsestasjon
6.8292				0.382657											Strindheim Helsestasjon
7.4934				0.289098											Strindheim Helsestasjon
6.6668				0.393672											Strindheim Helsestasjon
6.2345				0.393128											Strindheim Helsestasjon
7.0445				0.359667											Strindheim Helsestasjon
5.5428				0.310836											Strindheim Helsestasjon
6.6613				0.393942											Strindheim Helsestasjon
6.7035				0.391696											Strindheim Helsestasjon
5.2439				0.257023											Strindheim Helsestasjon
6.4468				0.398932											Strindheim Helsestasjon
4.5334				0.131984											Strindheim Helsestasjon
6.8557				0.380318											Strindheim Helsestasjon
6.0818				0.382571											Strindheim Helsestasjon
6.1225				0.385883											Strindheim Helsestasjon
7.0642				0.357138											Strindheim Helsestasjon
6.4452				0.398928											Strindheim Helsestasjon
5.8611				0.358853											Strindheim Helsestasjon
5.8257				0.354225											Strindheim Helsestasjon
5.4553				0.295643											Strindheim Helsestasjon
5.0537				0.221487											Strindheim Helsestasjon
8.085				0.180318											Strindheim Helsestasjon
6.795				0.385456											Strindheim Helsestasjon
7.2262				0.334053											Strindheim Helsestasjon
5.9446				0.368911											Strindheim Helsestasjon
6.1057				0.384559											Strindheim Helsestasjon
8.2453				0.153047											Strindheim Helsestasjon
5.0189				0.215034											Strindheim Helsestasjon
6.51215				0.398566											Strindheim Helsestasjon
6.5284				0.398317											Strindheim Helsestasjon
8.4061				0.127844											Strindheim Helsestasjon
9.3971				0.0299733											Strindheim Helsestasjon
5.69858				0.336011											Strindheim Helsestasjon
6.3428				0.397415											Strindheim Helsestasjon
7.7304				0.24538											Strindheim Helsestasjon
1.5018				0.000257706											Strindheim Helsestasjon
8.387				0.130712											Strindheim Helsestasjon
7.1816				0.340789											Strindheim Helsestasjon
4.1606				0.0824446											Strindheim Helsestasjon
7.275				0.32639											Strindheim Helsestasjon
7.1247				0.348977											Strindheim Helsestasjon
7.1645				0.343299											Strindheim Helsestasjon
5.9936				0.374216											Strindheim Helsestasjon
7.416				0.302787											Strindheim Helsestasjon
7.1197				0.349673											Strindheim Helsestasjon
3.87759				0.0545632											Strindheim Helsestasjon
6.115				0.385299											Strindheim Helsestasjon
5.796				0.350186											Strindheim Helsestasjon
5.5597				0.313693											Strindheim Helsestasjon
3.7752				0.0464428											Strindheim Helsestasjon
4.0863				0.0743216											Strindheim Helsestasjon
3.0768				0.0130883											Strindheim Helsestasjon
7.7598				0.239877											Strindheim Helsestasjon
5.5969				0.319884											Strindheim Helsestasjon
6.5179				0.398485											Strindheim Helsestasjon
5.3257				0.272191											Strindheim Helsestasjon
6.7191				0.390763											Strindheim Helsestasjon
7.9225				0.20961											Strindheim Helsestasjon
6.4331				0.39888											Strindheim Helsestasjon
5.8711				0.360122											Strindheim Helsestasjon
7.0625				0.357359											Strindheim Helsestasjon
7.5007				0.287786											Strindheim Helsestasjon
6.3751				0.398162											Strindheim Helsestasjon
7.6899				0.252954											Strindheim Helsestasjon
8.3251				0.140244											Strindheim Helsestasjon
8.0886				0.179685											Strindheim Helsestasjon
7.8839				0.216736											Strindheim Helsestasjon
7.2185				0.335235											Strindheim Helsestasjon
6.3352				0.397204											Strindheim Helsestasjon
7.0917				0.353501											Strindheim Helsestasjon
5.9109				0.365001											Strindheim Helsestasjon
6.503				0.398679											Strindheim Helsestasjon
7.1967				0.338539											Strindheim Helsestasjon
7.4207					0.309966										Tromsø Helsestasjon
7.803					0.239811										Tromsø Helsestasjon
8.3853					0.136699										Tromsø Helsestasjon
7.8471					0.231486										Tromsø Helsestasjon
4.0977					0.0676143										Tromsø Helsestasjon
6.4909					0.398894										Tromsø Helsestasjon
7.02					0.368628										Tromsø Helsestasjon
6.5854					0.398266										Tromsø Helsestasjon
7.6803					0.262939										Tromsø Helsestasjon
6.6663					0.396013										Tromsø Helsestasjon
3.753					0.0392718										Tromsø Helsestasjon
8.1523					0.175475										Tromsø Helsestasjon
8.2269					0.162576										Tromsø Helsestasjon
6.0668					0.375674										Tromsø Helsestasjon
5.7256					0.330589										Tromsø Helsestasjon
6.8585					0.38451										Tromsø Helsestasjon
8.1975					0.16761										Tromsø Helsestasjon
5.6099					0.311503										Tromsø Helsestasjon
5.6825					0.323655										Tromsø Helsestasjon
5.9291					0.359843										Tromsø Helsestasjon
6.9404					0.377121										Tromsø Helsestasjon
6.5539					0.398717										Tromsø Helsestasjon
5.6665					0.321025										Tromsø Helsestasjon
6.6952					0.394829										Tromsø Helsestasjon
4.7323					0.152115										Tromsø Helsestasjon
3.9164					0.051269										Tromsø Helsestasjon
6.5137					0.398941										Tromsø Helsestasjon
5.7962					0.341433										Tromsø Helsestasjon
5.0243					0.203415										Tromsø Helsestasjon
8.5425					0.113365										Tromsø Helsestasjon
6.3367					0.395273										Tromsø Helsestasjon
5.8353					0.347138										Tromsø Helsestasjon
7.8371					0.233372										Tromsø Helsestasjon
6.7785					0.390323										Tromsø Helsestasjon
7.24						0.160932									Ulset Helsestasjon
4.4849						0.355552									Ulset Helsestasjon
5.3647						0.396805									Ulset Helsestasjon
3.7441						0.24893									Ulset Helsestasjon
7.0327							0.358214								Østensjø Helsestasjon
5.9777							0.395405								Østensjø Helsestasjon
4.2334							0.212732								Østensjø Helsestasjon
5.7936							0.387827								Østensjø Helsestasjon
6.1312							0.398511								Østensjø Helsestasjon
7.284							0.331938								Østensjø Helsestasjon
5.7693							0.386523								Østensjø Helsestasjon
7.4852							0.307769								Østensjø Helsestasjon
7.1843							0.342954								Østensjø Helsestasjon
8.6269							0.156718								Østensjø Helsestasjon
7.3552							0.323655								Østensjø Helsestasjon
3.5442							0.127243								Østensjø Helsestasjon
8.5757							0.162986								Østensjø Helsestasjon
3.5209							0.124718								Østensjø Helsestasjon
7.6602							0.285155								Østensjø Helsestasjon
3.2388							0.0965091								Østensjø Helsestasjon
	STATION 1	STATION 2	STATION 3	STATION 4	STATION 5	STATION 6	STATION 7
0	#DIV/0!														Fjell Helsestasjon
0	#DIV/0!														Fjell Helsestasjon
0	#DIV/0!														Fjell Helsestasjon
0	#DIV/0!														Fjell Helsestasjon
0	#DIV/0!														Fjell Helsestasjon
0	#DIV/0!														Fjell Helsestasjon
0	#DIV/0!														Fjell Helsestasjon
0	#DIV/0!														Fjell Helsestasjon
0	#DIV/0!														Fjell Helsestasjon
0	#DIV/0!														Fjell Helsestasjon
0	#DIV/0!														Fjell Helsestasjon
0	#DIV/0!														Fjell Helsestasjon
0	#DIV/0!														Fjell Helsestasjon
0	#DIV/0!														Fjell Helsestasjon
0	#DIV/0!														Fjell Helsestasjon
0	#DIV/0!														Fjell Helsestasjon
0	#DIV/0!														Fjell Helsestasjon
0	#DIV/0!														Fjell Helsestasjon
0	#DIV/0!														Fjell Helsestasjon
0	#DIV/0!														Fjell Helsestasjon
0	#DIV/0!														Fjell Helsestasjon
0	#DIV/0!														Fjell Helsestasjon
0	#DIV/0!														Fjell Helsestasjon
0	#DIV/0!														Fjell Helsestasjon
0	#DIV/0!														Fjell Helsestasjon
0	#DIV/0!														Fjell Helsestasjon
0	#DIV/0!														Fjell Helsestasjon
0	#DIV/0!														Fjell Helsestasjon
0	#DIV/0!														Fjell Helsestasjon
0	#DIV/0!														Fjell Helsestasjon
0	#DIV/0!														Fjell Helsestasjon
0	#DIV/0!														Fjell Helsestasjon
0	#DIV/0!														Fjell Helsestasjon
0	#DIV/0!														Fjell Helsestasjon
0	#DIV/0!														Fjell Helsestasjon
0	#DIV/0!														Fjell Helsestasjon
0	#DIV/0!														Fjell Helsestasjon
0	#DIV/0!														Fjell Helsestasjon
0	#DIV/0!														Fjell Helsestasjon
0	#DIV/0!														Fjell Helsestasjon
0	#DIV/0!														Fjell Helsestasjon
0	#DIV/0!														Fjell Helsestasjon
0	#DIV/0!														Fjell Helsestasjon
0	#DIV/0!														Fjell Helsestasjon
0	#DIV/0!														Fjell Helsestasjon
0	#DIV/0!														Fjell Helsestasjon
0	#DIV/0!														Fjell Helsestasjon
0	#DIV/0!														Fjell Helsestasjon
0	#DIV/0!														Fjell Helsestasjon
0	#DIV/0!														Fjell Helsestasjon
0	#DIV/0!														Fjell Helsestasjon
0	#DIV/0!														Fjell Helsestasjon
0	#DIV/0!														Fjell Helsestasjon
0	#DIV/0!														Fjell Helsestasjon
0	#DIV/0!														Fjell Helsestasjon
0	#DIV/0!														Fjell Helsestasjon
0	#DIV/0!														Fjell Helsestasjon
0	#DIV/0!														Fjell Helsestasjon
0	#DIV/0!														Fjell Helsestasjon
0	#DIV/0!														Fjell Helsestasjon
0	#DIV/0!														Fjell Helsestasjon
0	#DIV/0!														Fjell Helsestasjon
0	#DIV/0!														Fjell Helsestasjon
0	#DIV/0!														Fjell Helsestasjon
0	#DIV/0!														Fjell Helsestasjon
0	#DIV/0!														Fjell Helsestasjon
0	#DIV/0!														Fjell Helsestasjon
0	#DIV/0!														Fjell Helsestasjon
0	#DIV/0!														Fjell Helsestasjon
0	#DIV/0!														Fjell Helsestasjon
0	#DIV/0!														Fjell Helsestasjon
0		#DIV/0!													Frogner Helsestasjon
0		#DIV/0!													Frogner Helsestasjon
0		#DIV/0!													Frogner Helsestasjon
0		#DIV/0!													Frogner Helsestasjon
0		#DIV/0!													Frogner Helsestasjon
0		#DIV/0!													Frogner Helsestasjon
0		#DIV/0!													Frogner Helsestasjon
0		#DIV/0!													Frogner Helsestasjon
0		#DIV/0!													Frogner Helsestasjon
0		#DIV/0!													Frogner Helsestasjon
0		#DIV/0!													Frogner Helsestasjon
0		#DIV/0!													Frogner Helsestasjon
0		#DIV/0!													Frogner Helsestasjon
0			#DIV/0!												Lørenskog Helsestasjon
0			#DIV/0!												Lørenskog Helsestasjon
0			#DIV/0!												Lørenskog Helsestasjon
0			#DIV/0!												Lørenskog Helsestasjon
0			#DIV/0!												Lørenskog Helsestasjon
0			#DIV/0!												Lørenskog Helsestasjon
0			#DIV/0!												Lørenskog Helsestasjon
0			#DIV/0!												Lørenskog Helsestasjon
0			#DIV/0!												Lørenskog Helsestasjon
0			#DIV/0!												Lørenskog Helsestasjon
0			#DIV/0!												Lørenskog Helsestasjon
0			#DIV/0!												Lørenskog Helsestasjon
0			#DIV/0!												Lørenskog Helsestasjon
0			#DIV/0!												Lørenskog Helsestasjon
0			#DIV/0!												Lørenskog Helsestasjon
0			#DIV/0!												Lørenskog Helsestasjon
0			#DIV/0!												Lørenskog Helsestasjon
0			#DIV/0!												Lørenskog Helsestasjon
0			#DIV/0!												Lørenskog Helsestasjon
0			#DIV/0!												Lørenskog Helsestasjon
0			#DIV/0!												Lørenskog Helsestasjon
0			#DIV/0!												Lørenskog Helsestasjon
0			#DIV/0!												Lørenskog Helsestasjon
0			#DIV/0!												Lørenskog Helsestasjon
0			#DIV/0!												Lørenskog Helsestasjon
0			#DIV/0!												Lørenskog Helsestasjon
0			#DIV/0!												Lørenskog Helsestasjon
0			#DIV/0!												Lørenskog Helsestasjon
0			#DIV/0!												Lørenskog Helsestasjon
0			#DIV/0!												Lørenskog Helsestasjon
0				#DIV/0!											Strindheim Helsestasjon
0				#DIV/0!											Strindheim Helsestasjon
0				#DIV/0!											Strindheim Helsestasjon
0				#DIV/0!											Strindheim Helsestasjon
0				#DIV/0!											Strindheim Helsestasjon
0				#DIV/0!											Strindheim Helsestasjon
0				#DIV/0!											Strindheim Helsestasjon
0				#DIV/0!											Strindheim Helsestasjon
0				#DIV/0!											Strindheim Helsestasjon
0				#DIV/0!											Strindheim Helsestasjon
0				#DIV/0!											Strindheim Helsestasjon
0				#DIV/0!											Strindheim Helsestasjon
0				#DIV/0!											Strindheim Helsestasjon
0				#DIV/0!											Strindheim Helsestasjon
0				#DIV/0!											Strindheim Helsestasjon
0				#DIV/0!											Strindheim Helsestasjon
0				#DIV/0!											Strindheim Helsestasjon
0				#DIV/0!											Strindheim Helsestasjon
0				#DIV/0!											Strindheim Helsestasjon
0				#DIV/0!											Strindheim Helsestasjon
0				#DIV/0!											Strindheim Helsestasjon
0				#DIV/0!											Strindheim Helsestasjon
0				#DIV/0!											Strindheim Helsestasjon
0				#DIV/0!											Strindheim Helsestasjon
0				#DIV/0!											Strindheim Helsestasjon
0				#DIV/0!											Strindheim Helsestasjon
0				#DIV/0!											Strindheim Helsestasjon
0				#DIV/0!											Strindheim Helsestasjon
0				#DIV/0!											Strindheim Helsestasjon
0				#DIV/0!											Strindheim Helsestasjon
0				#DIV/0!											Strindheim Helsestasjon
0				#DIV/0!											Strindheim Helsestasjon
0				#DIV/0!											Strindheim Helsestasjon
0				#DIV/0!											Strindheim Helsestasjon
0				#DIV/0!											Strindheim Helsestasjon
0				#DIV/0!											Strindheim Helsestasjon
0				#DIV/0!											Strindheim Helsestasjon
0				#DIV/0!											Strindheim Helsestasjon
0				#DIV/0!											Strindheim Helsestasjon
0				#DIV/0!											Strindheim Helsestasjon
0				#DIV/0!											Strindheim Helsestasjon
0				#DIV/0!											Strindheim Helsestasjon
0				#DIV/0!											Strindheim Helsestasjon
0				#DIV/0!											Strindheim Helsestasjon
0				#DIV/0!											Strindheim Helsestasjon
0				#DIV/0!											Strindheim Helsestasjon
0				#DIV/0!											Strindheim Helsestasjon
0				#DIV/0!											Strindheim Helsestasjon
0				#DIV/0!											Strindheim Helsestasjon
0				#DIV/0!											Strindheim Helsestasjon
0				#DIV/0!											Strindheim Helsestasjon
0				#DIV/0!											Strindheim Helsestasjon
0				#DIV/0!											Strindheim Helsestasjon
0				#DIV/0!											Strindheim Helsestasjon
0				#DIV/0!											Strindheim Helsestasjon
0				#DIV/0!											Strindheim Helsestasjon
0				#DIV/0!											Strindheim Helsestasjon
0				#DIV/0!											Strindheim Helsestasjon
0				#DIV/0!											Strindheim Helsestasjon
0				#DIV/0!											Strindheim Helsestasjon
0				#DIV/0!											Strindheim Helsestasjon
0				#DIV/0!											Strindheim Helsestasjon
0				#DIV/0!											Strindheim Helsestasjon
0				#DIV/0!											Strindheim Helsestasjon
0				#DIV/0!											Strindheim Helsestasjon
0				#DIV/0!											Strindheim Helsestasjon
0				#DIV/0!											Strindheim Helsestasjon
0				#DIV/0!											Strindheim Helsestasjon
0				#DIV/0!											Strindheim Helsestasjon
0				#DIV/0!											Strindheim Helsestasjon
0				#DIV/0!											Strindheim Helsestasjon
0				#DIV/0!											Strindheim Helsestasjon
0				#DIV/0!											Strindheim Helsestasjon
0				#DIV/0!											Strindheim Helsestasjon
0				#DIV/0!											Strindheim Helsestasjon
0				#DIV/0!											Strindheim Helsestasjon
0				#DIV/0!											Strindheim Helsestasjon
0				#DIV/0!											Strindheim Helsestasjon
0				#DIV/0!											Strindheim Helsestasjon
0					#DIV/0!										Tromsø Helsestasjon
0					#DIV/0!										Tromsø Helsestasjon
0					#DIV/0!										Tromsø Helsestasjon
0					#DIV/0!										Tromsø Helsestasjon
0					#DIV/0!										Tromsø Helsestasjon
0					#DIV/0!										Tromsø Helsestasjon
0					#DIV/0!										Tromsø Helsestasjon
0					#DIV/0!										Tromsø Helsestasjon
0					#DIV/0!										Tromsø Helsestasjon
0					#DIV/0!										Tromsø Helsestasjon
0					#DIV/0!										Tromsø Helsestasjon
0					#DIV/0!										Tromsø Helsestasjon
0					#DIV/0!										Tromsø Helsestasjon
0					#DIV/0!										Tromsø Helsestasjon
0					#DIV/0!										Tromsø Helsestasjon
0					#DIV/0!										Tromsø Helsestasjon
0					#DIV/0!										Tromsø Helsestasjon
0					#DIV/0!										Tromsø Helsestasjon
0					#DIV/0!										Tromsø Helsestasjon
0					#DIV/0!										Tromsø Helsestasjon
0					#DIV/0!										Tromsø Helsestasjon
0					#DIV/0!										Tromsø Helsestasjon
0					#DIV/0!										Tromsø Helsestasjon
0					#DIV/0!										Tromsø Helsestasjon
0					#DIV/0!										Tromsø Helsestasjon
0					#DIV/0!										Tromsø Helsestasjon
0					#DIV/0!										Tromsø Helsestasjon
0					#DIV/0!										Tromsø Helsestasjon
0					#DIV/0!										Tromsø Helsestasjon
0					#DIV/0!										Tromsø Helsestasjon
0					#DIV/0!										Tromsø Helsestasjon
0					#DIV/0!										Tromsø Helsestasjon
0					#DIV/0!										Tromsø Helsestasjon
0					#DIV/0!										Tromsø Helsestasjon
0						#DIV/0!									Ulset Helsestasjon
0						#DIV/0!									Ulset Helsestasjon
0						#DIV/0!									Ulset Helsestasjon
0						#DIV/0!									Ulset Helsestasjon
0							#DIV/0!								Østensjø Helsestasjon
0							#DIV/0!								Østensjø Helsestasjon
0							#DIV/0!								Østensjø Helsestasjon
0							#DIV/0!								Østensjø Helsestasjon
0							#DIV/0!								Østensjø Helsestasjon
0							#DIV/0!								Østensjø Helsestasjon
0							#DIV/0!								Østensjø Helsestasjon
0							#DIV/0!								Østensjø Helsestasjon
0							#DIV/0!								Østensjø Helsestasjon
0							#DIV/0!								Østensjø Helsestasjon
0							#DIV/0!								Østensjø Helsestasjon
0							#DIV/0!								Østensjø Helsestasjon
0							#DIV/0!								Østensjø Helsestasjon
0							#DIV/0!								Østensjø Helsestasjon
0							#DIV/0!								Østensjø Helsestasjon
0							#DIV/0!								Østensjø Helsestasjon

## Sheet: TOTAL FA DISTRIBUTION
0.261987	0.0899592	0.913797	0.539215	2.01031	0.49444	7.95477	1.5292	0	0
0.270064	0.0955499	0.599907	0.275795	1.72964	0.277252	6.66202	1.09405	0	0
0.29226	0.114087	0.787187	0.296327	1.81868	0.38471	6.93146	1.00227	0	0
0.317429	0.109406	0.794005	0.513109	1.7467	0.48871	6.456	1.29262	0	0
0.303885	0.125446	0.715444	0.512012	1.62349	0.572651	6.51082	1.28075	0	0
0.3183	0.0818465	0.2563	0.129506	1.18055	0.278347	5.20843	1.5077	0	0
0.240412	0.122852	0.64125	0.445618	1.60542	0.65903	6.21333	1.76557	0	0
	18:3ω-3	20:5ω-3	22:5ω-3	22:6ω-3	0
0.2144	0.31538																			Fjell Helsestasjon
0.3926	0.254259																			Fjell Helsestasjon
0.4068	0.222788																			Fjell Helsestasjon
0.2347	0.352173																			Fjell Helsestasjon
0.2125	0.311586																			Fjell Helsestasjon
0.262	0.38677																			Fjell Helsestasjon
0.3415	0.355467																			Fjell Helsestasjon
0.476	0.0917843																			Fjell Helsestasjon
0.3495	0.34223																			Fjell Helsestasjon
0.2033	0.292591																			Fjell Helsestasjon
0.2994	0.397178																			Fjell Helsestasjon
0.2264	0.338051																			Fjell Helsestasjon
0.2868	0.398851																			Fjell Helsestasjon
0.3482	0.344473																			Fjell Helsestasjon
0.288	0.398921																			Fjell Helsestasjon
0.2739	0.395064																			Fjell Helsestasjon
0.4146	0.2057																			Fjell Helsestasjon
0.1452	0.166836																			Fjell Helsestasjon
0.336	0.363725																			Fjell Helsestasjon
0.2058	0.297845																			Fjell Helsestasjon
0.3884	0.263534																			Fjell Helsestasjon
0.2183	0.323005																			Fjell Helsestasjon
0.155	0.187108																			Fjell Helsestasjon
0.2252	0.335896																			Fjell Helsestasjon
0.1723	0.224616																			Fjell Helsestasjon
0.1584	0.194335																			Fjell Helsestasjon
0.2082	0.302828																			Fjell Helsestasjon
0.2281	0.341057																			Fjell Helsestasjon
0.2198	0.325876																			Fjell Helsestasjon
0.21	0.306522																			Fjell Helsestasjon
0.3566	0.329406																			Fjell Helsestasjon
0.1567	0.19071																			Fjell Helsestasjon
0.2258	0.336977																			Fjell Helsestasjon
0.1815	0.245009																			Fjell Helsestasjon
0.1992	0.283851																			Fjell Helsestasjon
0.1345	0.14585																			Fjell Helsestasjon
0.3417	0.355153																			Fjell Helsestasjon
0.2947	0.398423																			Fjell Helsestasjon
0.1859	0.254764																			Fjell Helsestasjon
0.4023	0.232742																			Fjell Helsestasjon
0.2681	0.391582																			Fjell Helsestasjon
0.1943	0.27324																			Fjell Helsestasjon
0.2555	0.380394																			Fjell Helsestasjon
0.198	0.281268																			Fjell Helsestasjon
0.3263	0.376417																			Fjell Helsestasjon
0.2583	0.383295																			Fjell Helsestasjon
0.1825	0.247228																			Fjell Helsestasjon
0.1976	0.280404																			Fjell Helsestasjon
0.2905	0.398911																			Fjell Helsestasjon
0.1409	0.158245																			Fjell Helsestasjon
0.2337	0.350548																			Fjell Helsestasjon
0.141	0.158443																			Fjell Helsestasjon
0.1666	0.212083																			Fjell Helsestasjon
0.2288	0.342279																			Fjell Helsestasjon
0.0809	0.0643357																			Fjell Helsestasjon
0.2701	0.392905																			Fjell Helsestasjon
0.1623	0.202726																			Fjell Helsestasjon
0.2245	0.334626																			Fjell Helsestasjon
0.2994	0.397178																			Fjell Helsestasjon
0.5024	0.0588463																			Fjell Helsestasjon
0.2772	0.396558																			Fjell Helsestasjon
0.386	0.268806																			Fjell Helsestasjon
0.2396	0.359804																			Fjell Helsestasjon
0.3937	0.251822																			Fjell Helsestasjon
0.2547	0.379523																			Fjell Helsestasjon
0.2242	0.334079																			Fjell Helsestasjon
0.3167	0.386389																			Fjell Helsestasjon
0.2805	0.397692																			Fjell Helsestasjon
0.2809	0.397805																			Fjell Helsestasjon
0.4837	0.0811136																			Fjell Helsestasjon
0.204	0.294068																			Fjell Helsestasjon
0.5206	0.0418598																			Frogner Helsestasjon
0.1943	0.27324																			Frogner Helsestasjon
0.2338	0.350711																			Frogner Helsestasjon
0.281	0.397833																			Frogner Helsestasjon
0.1842	0.250998																			Frogner Helsestasjon
0.2009	0.287492																			Frogner Helsestasjon
0.3304	0.371357																			Frogner Helsestasjon
0.228	0.340882																			Frogner Helsestasjon
0.319	0.384247																			Frogner Helsestasjon
0.3876	0.265294																			Frogner Helsestasjon
0.2487	0.372416																			Frogner Helsestasjon
0.1697	0.218884																			Frogner Helsestasjon
0.2787	0.397118																			Frogner Helsestasjon
0.6473	0.00180519																			Lørenskog Helsestasjon
0.3226	0.380579																			Lørenskog Helsestasjon
0.2422	0.363622																			Lørenskog Helsestasjon
0.2073	0.300967																			Lørenskog Helsestasjon
0.3723	0.298204																			Lørenskog Helsestasjon
0.3715	0.29987																			Lørenskog Helsestasjon
0.291	0.398884																			Lørenskog Helsestasjon
0.3733	0.296111																			Lørenskog Helsestasjon
0.2496	0.373546																			Lørenskog Helsestasjon
0.2406	0.361292																			Lørenskog Helsestasjon
0.5429	0.026549																			Lørenskog Helsestasjon
0.2456	0.368359																			Lørenskog Helsestasjon
0.2116	0.309772																			Lørenskog Helsestasjon
0.1452	0.166836																			Lørenskog Helsestasjon
0.1357	0.148136																			Lørenskog Helsestasjon
0.4217	0.190438																			Lørenskog Helsestasjon
0.1815	0.245009																			Lørenskog Helsestasjon
0.2112	0.308962																			Lørenskog Helsestasjon
0.2529	0.377497																			Lørenskog Helsestasjon
0.362	0.319068																			Lørenskog Helsestasjon
0.3127	0.389729																			Lørenskog Helsestasjon
0.2312	0.346392																			Lørenskog Helsestasjon
0.3757	0.291049																			Lørenskog Helsestasjon
0.2616	0.386414																			Lørenskog Helsestasjon
0.2649	0.389202																			Lørenskog Helsestasjon
0.2338	0.350711																			Lørenskog Helsestasjon
0.1963	0.27759																			Lørenskog Helsestasjon
0.1521	0.181018																			Lørenskog Helsestasjon
0.3097	0.391906																			Lørenskog Helsestasjon
0.4018	0.23385																			Lørenskog Helsestasjon
0.2822	0.398136																			Strindheim Helsestasjon
0.2445	0.366859																			Strindheim Helsestasjon
0.4928	0.0696412																			Strindheim Helsestasjon
0.4182	0.197919																			Strindheim Helsestasjon
0.3912	0.257356																			Strindheim Helsestasjon
0.2518	0.376214																			Strindheim Helsestasjon
0.4439	0.145606																			Strindheim Helsestasjon
0.155	0.187108																			Strindheim Helsestasjon
0.2078	0.302002																			Strindheim Helsestasjon
0.2326	0.348736																			Strindheim Helsestasjon
0.3462	0.347856																			Strindheim Helsestasjon
0.38	0.281854																			Strindheim Helsestasjon
0.3264	0.376299																			Strindheim Helsestasjon
0.2765	0.396271																			Strindheim Helsestasjon
0.2767	0.396354																			Strindheim Helsestasjon
0.3114	0.390707																			Strindheim Helsestasjon
0.2151	0.316765																			Strindheim Helsestasjon
0.4217	0.190438																			Strindheim Helsestasjon
0.2711	0.393519																			Strindheim Helsestasjon
0.2837	0.398447																			Strindheim Helsestasjon
0.3041	0.395201																			Strindheim Helsestasjon
0.1621	0.202293																			Strindheim Helsestasjon
0.3873	0.265953																			Strindheim Helsestasjon
0.4456	0.1424																			Strindheim Helsestasjon
0.2122	0.310983																			Strindheim Helsestasjon
0.4039	0.229197																			Strindheim Helsestasjon
0.4452	0.143151																			Strindheim Helsestasjon
0.1965	0.278024																			Strindheim Helsestasjon
0.1922	0.268649																			Strindheim Helsestasjon
0.5197	0.0425988																			Strindheim Helsestasjon
0.5479	0.023835																			Strindheim Helsestasjon
0.2227	0.33132																			Strindheim Helsestasjon
0.2332	0.349728																			Strindheim Helsestasjon
0.1916	0.267333																			Strindheim Helsestasjon
0.417012	0.200478																			Strindheim Helsestasjon
0.2995	0.397143																			Strindheim Helsestasjon
0.4215	0.190863																			Strindheim Helsestasjon
0.1479	0.17233																			Strindheim Helsestasjon
0.217045	0.320576																			Strindheim Helsestasjon
0.3279	0.374497																			Strindheim Helsestasjon
0.4501	0.134093																			Strindheim Helsestasjon
0.2942	0.398512																			Strindheim Helsestasjon
0.3624	0.318284																			Strindheim Helsestasjon
0.4374	0.158189																			Strindheim Helsestasjon
0.5297	0.0349379																			Strindheim Helsestasjon
0.3439	0.351642																			Strindheim Helsestasjon
0.3359	0.363868																			Strindheim Helsestasjon
0.3564	0.32978																			Strindheim Helsestasjon
0.4429	0.147509																			Strindheim Helsestasjon
0.3128	0.389651																			Strindheim Helsestasjon
0.3041	0.395201																			Strindheim Helsestasjon
0.1	0.0885438																			Strindheim Helsestasjon
0.3422	0.354365																			Strindheim Helsestasjon
0.6738	0.000788449																			Strindheim Helsestasjon
0.2137	0.313988																			Strindheim Helsestasjon
0.3496	0.342056																			Strindheim Helsestasjon
0.4629	0.111971																			Strindheim Helsestasjon
0.2157	0.317947																			Strindheim Helsestasjon
0.3906	0.258682																			Strindheim Helsestasjon
0.3733	0.296111																			Strindheim Helsestasjon
0.1548	0.186686																			Strindheim Helsestasjon
0.3986	0.24095																			Strindheim Helsestasjon
0.1837	0.24989																			Strindheim Helsestasjon
0.2697	0.392651																			Strindheim Helsestasjon
0.5213	0.0412921																			Strindheim Helsestasjon
0.2495	0.373422																			Strindheim Helsestasjon
0.2875	0.398897																			Strindheim Helsestasjon
0.3063	0.394027																			Strindheim Helsestasjon
0.2638	0.38831																			Strindheim Helsestasjon
0.3514	0.338891																			Strindheim Helsestasjon
0.2708	0.393338																			Strindheim Helsestasjon
0.1829	0.248115																			Strindheim Helsestasjon
0.2114	0.309368																			Strindheim Helsestasjon
0.2493	0.373172																			Strindheim Helsestasjon
0.2216	0.329272																			Strindheim Helsestasjon
0.2195	0.325305																			Strindheim Helsestasjon
0.3217	0.381532																			Strindheim Helsestasjon
0.2842	0.398533																			Strindheim Helsestasjon
0.3134	0.38918																			Strindheim Helsestasjon
0.4803	0.0857159																			Tromsø Helsestasjon
0.3484	0.34413																			Tromsø Helsestasjon
0.3172	0.385937																			Tromsø Helsestasjon
0.2018	0.28941																			Tromsø Helsestasjon
0.5552	0.020286																			Tromsø Helsestasjon
0.3176	0.38557																			Tromsø Helsestasjon
0.5435	0.0262105																			Tromsø Helsestasjon
0.2913	0.398864																			Tromsø Helsestasjon
0.3725	0.297786																			Tromsø Helsestasjon
0.1243	0.127161																			Tromsø Helsestasjon
0.586	0.00977994																			Tromsø Helsestasjon
0.204	0.294068																			Tromsø Helsestasjon
0.3423	0.354206																			Tromsø Helsestasjon
0.2303	0.344863																			Tromsø Helsestasjon
0.3437	0.351965																			Tromsø Helsestasjon
0.3494	0.342404																			Tromsø Helsestasjon
0.2406	0.361292																			Tromsø Helsestasjon
0.1649	0.208372																			Tromsø Helsestasjon
0.1702	0.219984																			Tromsø Helsestasjon
0.2174	0.321266																			Tromsø Helsestasjon
0.2211	0.328334																			Tromsø Helsestasjon
0.2025	0.290897																			Tromsø Helsestasjon
0.2737	0.394962																			Tromsø Helsestasjon
0.2811	0.39786																			Tromsø Helsestasjon
0.1635	0.205327																			Tromsø Helsestasjon
0.192	0.26821																			Tromsø Helsestasjon
0.1741	0.228596																			Tromsø Helsestasjon
0.5205	0.0419414																			Tromsø Helsestasjon
0.2535	0.378183																			Tromsø Helsestasjon
0.4118	0.211802																			Tromsø Helsestasjon
0.1997	0.284925																			Tromsø Helsestasjon
0.4548	0.125705																			Tromsø Helsestasjon
0.3474	0.345836																			Tromsø Helsestasjon
0.2355	0.353456																			Tromsø Helsestasjon
0.2097	0.305909																			Ulset Helsestasjon
0.3542	0.333845																			Ulset Helsestasjon
0.3079	0.393075																			Ulset Helsestasjon
0.4014	0.234737																			Ulset Helsestasjon
0.1	0.0885438																			Østensjø Helsestasjon
0.2759	0.396012																			Østensjø Helsestasjon
0.3347	0.365569																			Østensjø Helsestasjon
0.3062	0.394084																			Østensjø Helsestasjon
0.1716	0.223071																			Østensjø Helsestasjon
0.3432	0.352771																			Østensjø Helsestasjon
0.2589	0.383886																			Østensjø Helsestasjon
0.1624	0.202942																			Østensjø Helsestasjon
0.2008	0.287279																			Østensjø Helsestasjon
0.1388	0.154125																			Østensjø Helsestasjon
0.1765	0.233913																			Østensjø Helsestasjon
0.1312	0.139655																			Østensjø Helsestasjon
0.2812	0.397886																			Østensjø Helsestasjon
0.1	0.0885438																			Østensjø Helsestasjon
0.2788	0.397153																			Østensjø Helsestasjon
0.5864	0.00968262																			Østensjø Helsestasjon
1.308		0.226557																		Fjell Helsestasjon
1.6218		0.0933875																		Fjell Helsestasjon
1.2822		0.239276																		Fjell Helsestasjon
0.5711		0.362137																		Fjell Helsestasjon
0.7839		0.398936																		Fjell Helsestasjon
1.3938		0.185195																		Fjell Helsestasjon
0.6838		0.390242																		Fjell Helsestasjon
0.4623		0.320438																		Fjell Helsestasjon
0.3902		0.287569																		Fjell Helsestasjon
0.6705		0.387881																		Fjell Helsestasjon
0.6542		0.384621																		Fjell Helsestasjon
0.4593		0.319136																		Fjell Helsestasjon
1.6085		0.0977723																		Fjell Helsestasjon
2.6878		0.000215144																		Fjell Helsestasjon
0.2962		0.241737																		Fjell Helsestasjon
0.3872		0.286142																		Fjell Helsestasjon
0.6083		0.37336																		Fjell Helsestasjon
2.5526		0.000604014																		Fjell Helsestasjon
0.9398		0.379941																		Fjell Helsestasjon
0.3277		0.257271																		Fjell Helsestasjon
1.4812		0.146137																		Fjell Helsestasjon
0.8036		0.398705																		Fjell Helsestasjon
0.6099		0.373802																		Fjell Helsestasjon
0.8173		0.398166																		Fjell Helsestasjon
0.7312		0.396391																		Fjell Helsestasjon
0.6122		0.374431																		Fjell Helsestasjon
0.4703		0.323877																		Fjell Helsestasjon
1.0165		0.357405																		Fjell Helsestasjon
0.6544		0.384663																		Fjell Helsestasjon
0.571		0.362105																		Fjell Helsestasjon
1.3025		0.229264																		Fjell Helsestasjon
0.239		0.21362																		Fjell Helsestasjon
1.2345		0.262777																		Fjell Helsestasjon
0.4698		0.323663																		Fjell Helsestasjon
0.6018		0.371529																		Fjell Helsestasjon
0.4786		0.327391																		Fjell Helsestasjon
0.5178		0.343179																		Fjell Helsestasjon
1.0749		0.335588																		Fjell Helsestasjon
0.6706		0.3879																		Fjell Helsestasjon
1.0306		0.352469																		Fjell Helsestasjon
1.1358		0.309535																		Fjell Helsestasjon
1.0313		0.352218																		Fjell Helsestasjon
0.8173		0.398166																		Fjell Helsestasjon
0.4755		0.326085																		Fjell Helsestasjon
0.9205		0.384347																		Fjell Helsestasjon
1.0702		0.33747																		Fjell Helsestasjon
1.0278		0.353467																		Fjell Helsestasjon
2.5378		0.000673156																		Fjell Helsestasjon
0.7067		0.39366																		Fjell Helsestasjon
0.3079		0.247514																		Fjell Helsestasjon
0.2703		0.228961																		Fjell Helsestasjon
2.059		0.0137132																		Fjell Helsestasjon
0.6478		0.383232																		Fjell Helsestasjon
0.5084		0.339523																		Fjell Helsestasjon
1.9913		0.0194434																		Fjell Helsestasjon
1.2165		0.271564																		Fjell Helsestasjon
1.5852		0.105768																		Fjell Helsestasjon
0.417		0.300131																		Fjell Helsestasjon
1.2199		0.26991																		Fjell Helsestasjon
0.6399		0.381435																		Fjell Helsestasjon
0.6623		0.386291																		Fjell Helsestasjon
1.4387		0.16463																		Fjell Helsestasjon
0.7851		0.39894																		Fjell Helsestasjon
0.8738		0.392691																		Fjell Helsestasjon
0.8156		0.398249																		Fjell Helsestasjon
0.6588		0.385581																		Fjell Helsestasjon
0.9327		0.381625																		Fjell Helsestasjon
0.3281		0.257467																		Fjell Helsestasjon
1.0137		0.358358																		Fjell Helsestasjon
0.794		0.398898																		Fjell Helsestasjon
0.4056		0.294829																		Fjell Helsestasjon
0.6321		0.379572																		Frogner Helsestasjon
1.1338		0.310434																		Frogner Helsestasjon
0.8704		0.393166																		Frogner Helsestasjon
0.4576		0.318395																		Frogner Helsestasjon
0.7638		0.398507																		Frogner Helsestasjon
0.4905		0.33233																		Frogner Helsestasjon
0.6314		0.379401																		Frogner Helsestasjon
0.6385		0.381107																		Frogner Helsestasjon
1.072		0.336752																		Frogner Helsestasjon
0.2988		0.243021																		Frogner Helsestasjon
0.3375		0.262083																		Frogner Helsestasjon
0.387		0.286047																		Frogner Helsestasjon
0.2797		0.233593																		Frogner Helsestasjon
0.8026		0.398733																		Lørenskog Helsestasjon
0.6279		0.378534																		Lørenskog Helsestasjon
0.5864		0.366968																		Lørenskog Helsestasjon
0.5332		0.348976																		Lørenskog Helsestasjon
0.5808		0.365234																		Lørenskog Helsestasjon
0.8912		0.389975																		Lørenskog Helsestasjon
0.936		0.380851																		Lørenskog Helsestasjon
0.6072		0.373054																		Lørenskog Helsestasjon
1.2203		0.269715																		Lørenskog Helsestasjon
1.5033		0.13695																		Lørenskog Helsestasjon
0.3246		0.255746																		Lørenskog Helsestasjon
1.3112		0.224984																		Lørenskog Helsestasjon
1.0797		0.333644																		Lørenskog Helsestasjon
0.3069		0.24702																		Lørenskog Helsestasjon
0.4553		0.31739																		Lørenskog Helsestasjon
0.8203		0.398006																		Lørenskog Helsestasjon
0.6019		0.371557																		Lørenskog Helsestasjon
0.6197		0.376434																		Lørenskog Helsestasjon
0.9453		0.378587																		Lørenskog Helsestasjon
1.0218		0.355576																		Lørenskog Helsestasjon
0.9122		0.386073																		Lørenskog Helsestasjon
1.0218		0.355576																		Lørenskog Helsestasjon
0.6976		0.392401																		Lørenskog Helsestasjon
0.4732		0.325111																		Lørenskog Helsestasjon
0.6271		0.378333																		Lørenskog Helsestasjon
0.678		0.389246																		Lørenskog Helsestasjon
1.0105		0.359436																		Lørenskog Helsestasjon
0.4318		0.306908																		Lørenskog Helsestasjon
1.1846		0.286911																		Lørenskog Helsestasjon
0.8032		0.398716																		Lørenskog Helsestasjon
0.5978		0.370374																		Strindheim Helsestasjon
0.5881		0.367486																		Strindheim Helsestasjon
0.5887		0.367668																		Strindheim Helsestasjon
1.7301		0.0625341																		Strindheim Helsestasjon
0.779		0.398893																		Strindheim Helsestasjon
1.1682		0.294649																		Strindheim Helsestasjon
0.6065		0.372858																		Strindheim Helsestasjon
0.9393		0.380062																		Strindheim Helsestasjon
0.4514		0.315676																		Strindheim Helsestasjon
0.6224		0.377135																		Strindheim Helsestasjon
0.7352		0.396745																		Strindheim Helsestasjon
0.9467		0.378236																		Strindheim Helsestasjon
0.4359		0.308763																		Strindheim Helsestasjon
0.5454		0.35339																		Strindheim Helsestasjon
2.5538		0.000598705																		Strindheim Helsestasjon
0.3948		0.289749																		Strindheim Helsestasjon
0.6571		0.38523																		Strindheim Helsestasjon
0.571		0.362105																		Strindheim Helsestasjon
0.4463		0.313419																		Strindheim Helsestasjon
0.4176		0.300408																		Strindheim Helsestasjon
0.4044		0.294267																		Strindheim Helsestasjon
0.5632		0.359531																		Strindheim Helsestasjon
0.4182		0.300685																		Strindheim Helsestasjon
0.3984		0.291448																		Strindheim Helsestasjon
0.4562		0.317784																		Strindheim Helsestasjon
0.3394		0.263014																		Strindheim Helsestasjon
0.5614		0.358927																		Strindheim Helsestasjon
0.5276		0.346897																		Strindheim Helsestasjon
0.8006		0.398782																		Strindheim Helsestasjon
1.6355		0.0890078																		Strindheim Helsestasjon
1.0222		0.355437																		Strindheim Helsestasjon
0.3644		0.275194																		Strindheim Helsestasjon
1.1889		0.284863																		Strindheim Helsestasjon
0.4517		0.315808																		Strindheim Helsestasjon
1.05049		0.345136																		Strindheim Helsestasjon
0.5988		0.370664																		Strindheim Helsestasjon
2.0279		0.0161371																		Strindheim Helsestasjon
1.8738		0.0340618																		Strindheim Helsestasjon
1.00335		0.3618																		Strindheim Helsestasjon
0.6122		0.374431																		Strindheim Helsestasjon
2.1323		0.00919637																		Strindheim Helsestasjon
0.4255		0.304039																		Strindheim Helsestasjon
2.2265		0.00532538																		Strindheim Helsestasjon
0.8758		0.392403																		Strindheim Helsestasjon
0.4119		0.297767																		Strindheim Helsestasjon
0.8752		0.39249																		Strindheim Helsestasjon
0.7333		0.39658																		Strindheim Helsestasjon
1.2923		0.234292																		Strindheim Helsestasjon
0.7677		0.398642																		Strindheim Helsestasjon
1.1224		0.315506																		Strindheim Helsestasjon
1.8635		0.0356798																		Strindheim Helsestasjon
0.775671		0.398841																		Strindheim Helsestasjon
0.4435		0.312172																		Strindheim Helsestasjon
1.9164		0.0279816																		Strindheim Helsestasjon
0.2829		0.235172																		Strindheim Helsestasjon
0.509		0.339759																		Strindheim Helsestasjon
0.5745		0.363236																		Strindheim Helsestasjon
0.246		0.217036																		Strindheim Helsestasjon
0.9982		0.363465																		Strindheim Helsestasjon
0.415		0.299206																		Strindheim Helsestasjon
0.404		0.29408																		Strindheim Helsestasjon
0.3358		0.261249																		Strindheim Helsestasjon
0.6361		0.380539																		Strindheim Helsestasjon
1.242		0.259097																		Strindheim Helsestasjon
0.5719		0.362397																		Strindheim Helsestasjon
0.2677		0.227681																		Strindheim Helsestasjon
0.3738		0.279729																		Strindheim Helsestasjon
1.3537		0.20427																		Strindheim Helsestasjon
0.2871		0.237245																		Strindheim Helsestasjon
0.5425		0.352356																		Strindheim Helsestasjon
1.0436		0.347723																		Strindheim Helsestasjon
0.8841		0.391141																		Strindheim Helsestasjon
0.5178		0.343179																		Strindheim Helsestasjon
0.4767		0.326592																		Strindheim Helsestasjon
0.5853		0.36663																		Strindheim Helsestasjon
0.4696		0.323578																		Strindheim Helsestasjon
0.3792		0.282322																		Strindheim Helsestasjon
0.432		0.306999																		Strindheim Helsestasjon
0.962		0.374218																		Strindheim Helsestasjon
1.1522		0.302074																		Tromsø Helsestasjon
0.9023		0.387996																		Tromsø Helsestasjon
0.562		0.359129																		Tromsø Helsestasjon
0.6333		0.379865																		Tromsø Helsestasjon
0.2634		0.225566																		Tromsø Helsestasjon
0.3516		0.268976																		Tromsø Helsestasjon
0.5267		0.346559																		Tromsø Helsestasjon
0.5551		0.356782																		Tromsø Helsestasjon
0.8348		0.397026																		Tromsø Helsestasjon
0.8647		0.393921																		Tromsø Helsestasjon
0.5815		0.365452																		Tromsø Helsestasjon
0.7309		0.396364																		Tromsø Helsestasjon
1.06		0.341485																		Tromsø Helsestasjon
0.7288		0.396167																		Tromsø Helsestasjon
0.6362		0.380562																		Tromsø Helsestasjon
1.1934		0.282712																		Tromsø Helsestasjon
1.293		0.233946																		Tromsø Helsestasjon
0.3614		0.273741																		Tromsø Helsestasjon
0.2035		0.196489																		Tromsø Helsestasjon
0.3541		0.270194																		Tromsø Helsestasjon
0.7128		0.394431																		Tromsø Helsestasjon
0.6422		0.381968																		Tromsø Helsestasjon
0.8104		0.398476																		Tromsø Helsestasjon
0.4952		0.334247																		Tromsø Helsestasjon
0.2128		0.200941																		Tromsø Helsestasjon
0.2018		0.195678																		Tromsø Helsestasjon
0.5764		0.363844																		Tromsø Helsestasjon
2.985		1.70224e-05																		Tromsø Helsestasjon
0.3416		0.264092																		Tromsø Helsestasjon
1.4343		0.166602																		Tromsø Helsestasjon
0.278		0.232755																		Tromsø Helsestasjon
0.4061		0.295063																		Tromsø Helsestasjon
0.5714		0.362235																		Tromsø Helsestasjon
0.8682		0.393464																		Tromsø Helsestasjon
0.4477		0.31404																		Ulset Helsestasjon
0.1772		0.184066																		Ulset Helsestasjon
0.1765		0.183739																		Ulset Helsestasjon
0.2238		0.206242																		Ulset Helsestasjon
0.8706		0.393139																		Østensjø Helsestasjon
0.3854		0.285285																		Østensjø Helsestasjon
0.3723		0.279007																		Østensjø Helsestasjon
0.2676		0.227632																		Østensjø Helsestasjon
0.3036		0.245391																		Østensjø Helsestasjon
1.1003		0.325075																		Østensjø Helsestasjon
0.4297		0.305954																		Østensjø Helsestasjon
0.7037		0.39326																		Østensjø Helsestasjon
0.9197		0.384518																		Østensjø Helsestasjon
1.1804		0.288904																		Østensjø Helsestasjon
0.2744		0.23098																		Østensjø Helsestasjon
0.1		0.149446																		Østensjø Helsestasjon
1.2493		0.255507																		Østensjø Helsestasjon
0.2363		0.212306																		Østensjø Helsestasjon
1.5559		0.116383																		Østensjø Helsestasjon
0.3108		0.248945																		Østensjø Helsestasjon
2.2012			0.291388																	Fjell Helsestasjon
2.4402			0.18087																	Fjell Helsestasjon
2.448			0.177429																	Fjell Helsestasjon
1.8771			0.393747																	Fjell Helsestasjon
1.9955			0.369389																	Fjell Helsestasjon
2.1671			0.306451																	Fjell Helsestasjon
1.6289			0.378894																	Fjell Helsestasjon
1.8543			0.396196																	Fjell Helsestasjon
1.6883			0.390605																	Fjell Helsestasjon
2.394			0.20171																	Fjell Helsestasjon
2.1717			0.304453																	Fjell Helsestasjon
2.4823			0.162612																	Fjell Helsestasjon
2.3717			0.211998																	Fjell Helsestasjon
2.7102			0.0813524																	Fjell Helsestasjon
1.6622			0.38605																	Fjell Helsestasjon
1.0239			0.129798																	Fjell Helsestasjon
1.9903			0.37084																	Fjell Helsestasjon
2.7574			0.0687696																	Fjell Helsestasjon
2.4015			0.19828																	Fjell Helsestasjon
2.3597			0.21758																	Fjell Helsestasjon
1.3405			0.270292																	Fjell Helsestasjon
2.4587			0.17275																	Fjell Helsestasjon
1.8353			0.39765																	Fjell Helsestasjon
1.9598			0.378682																	Fjell Helsestasjon
1.8666			0.394969																	Fjell Helsestasjon
2.0046			0.366774																	Fjell Helsestasjon
1.7259			0.395464																	Fjell Helsestasjon
1.9879			0.371498																	Fjell Helsestasjon
1.5529			0.357387																	Fjell Helsestasjon
1.4616			0.32366																	Fjell Helsestasjon
2.2133			0.28592																	Fjell Helsestasjon
0.2174			0.00360406																	Fjell Helsestasjon
2.1523			0.3128																	Fjell Helsestasjon
1.8207			0.3984																	Fjell Helsestasjon
2.0055			0.36651																	Fjell Helsestasjon
1.7364			0.396452																	Fjell Helsestasjon
2.1537			0.312204																	Fjell Helsestasjon
2.1545			0.311864																	Fjell Helsestasjon
2.0839			0.340206																	Fjell Helsestasjon
2.1904			0.296218																	Fjell Helsestasjon
2.0884			0.338516																	Fjell Helsestasjon
1.905			0.389725																	Fjell Helsestasjon
2.267			0.261111																	Fjell Helsestasjon
1.8222			0.398338																	Fjell Helsestasjon
1.8681			0.394805																	Fjell Helsestasjon
2.3244			0.234125																	Fjell Helsestasjon
2.0781			0.342359																	Fjell Helsestasjon
3.5521			0.00114411																	Fjell Helsestasjon
1.82			0.398428																	Fjell Helsestasjon
0.3891			0.00950173																	Fjell Helsestasjon
1.8825			0.393056																	Fjell Helsestasjon
2.7671			0.066366																	Fjell Helsestasjon
1.9934			0.369979																	Fjell Helsestasjon
2.1239			0.324598																	Fjell Helsestasjon
2.2327			0.277045																	Fjell Helsestasjon
2.3164			0.23789																	Fjell Helsestasjon
2.6644			0.0949897																	Fjell Helsestasjon
1.4859			0.333339																	Fjell Helsestasjon
2.8733			0.0439198																	Fjell Helsestasjon
1.567			0.361881																	Fjell Helsestasjon
1.8009			0.398905																	Fjell Helsestasjon
1.9812			0.3733																	Fjell Helsestasjon
1.8675			0.394871																	Fjell Helsestasjon
1.6998			0.392308																	Fjell Helsestasjon
2.2959			0.247542																	Fjell Helsestasjon
2.4236			0.188273																	Fjell Helsestasjon
1.9546			0.379902																	Fjell Helsestasjon
1.6501			0.383621																	Fjell Helsestasjon
1.5557			0.358297																	Fjell Helsestasjon
1.9239			0.386377																	Fjell Helsestasjon
1.4663			0.325567																	Fjell Helsestasjon
1.9091			0.389041																	Frogner Helsestasjon
2.1339			0.320505																	Frogner Helsestasjon
2.071			0.344952																	Frogner Helsestasjon
1.6226			0.377377																	Frogner Helsestasjon
1.4259			0.308693																	Frogner Helsestasjon
1.8116			0.398706																	Frogner Helsestasjon
1.4562			0.32145																	Frogner Helsestasjon
1.8114			0.398711																	Frogner Helsestasjon
2.2315			0.277598																	Frogner Helsestasjon
1.6997			0.392294																	Frogner Helsestasjon
1.5066			0.34121																	Frogner Helsestasjon
1.3808			0.288771																	Frogner Helsestasjon
1.6884			0.390621																	Frogner Helsestasjon
1.8561			0.39603																	Lørenskog Helsestasjon
1.6195			0.376612																	Lørenskog Helsestasjon
1.562			0.360312																	Lørenskog Helsestasjon
1.4986			0.338211																	Lørenskog Helsestasjon
1.3683			0.283094																	Lørenskog Helsestasjon
2.1589			0.309984																	Lørenskog Helsestasjon
1.7285			0.395724																	Lørenskog Helsestasjon
1.4786			0.330479																	Lørenskog Helsestasjon
2.8073			0.0570509																	Lørenskog Helsestasjon
2.7491			0.0708752																	Lørenskog Helsestasjon
1.383			0.289764																	Lørenskog Helsestasjon
2.1569			0.31084																	Lørenskog Helsestasjon
2.1056			0.331897																	Lørenskog Helsestasjon
1.2165			0.212181																	Lørenskog Helsestasjon
1.6849			0.390066																	Lørenskog Helsestasjon
1.5285			0.349122																	Lørenskog Helsestasjon
2.0105			0.365027																	Lørenskog Helsestasjon
1.5601			0.359709																	Lørenskog Helsestasjon
1.5132			0.343641																	Lørenskog Helsestasjon
1.6534			0.384303																	Lørenskog Helsestasjon
1.9807			0.373432																	Lørenskog Helsestasjon
2.2392			0.274047																	Lørenskog Helsestasjon
2.0924			0.336999																	Lørenskog Helsestasjon
1.7139			0.394136																	Lørenskog Helsestasjon
1.6123			0.374788																	Lørenskog Helsestasjon
1.4888			0.334463																	Lørenskog Helsestasjon
1.8195			0.398448																	Lørenskog Helsestasjon
1.9489			0.381199																	Lørenskog Helsestasjon
2.3201			0.236148																	Lørenskog Helsestasjon
1.7052			0.393042																	Lørenskog Helsestasjon
2.0951			0.335967																	Strindheim Helsestasjon
1.6541			0.384446																	Strindheim Helsestasjon
2.0789			0.342064																	Strindheim Helsestasjon
2.0823			0.340803																	Strindheim Helsestasjon
1.4002			0.297459																	Strindheim Helsestasjon
2.2677			0.260784																	Strindheim Helsestasjon
1.443			0.315964																	Strindheim Helsestasjon
2.4367			0.182423																	Strindheim Helsestasjon
1.5981			0.371003																	Strindheim Helsestasjon
1.8321			0.397842																	Strindheim Helsestasjon
1.4989			0.338325																	Strindheim Helsestasjon
1.5793			0.365622																	Strindheim Helsestasjon
1.8717			0.394396																	Strindheim Helsestasjon
1.846			0.396897																	Strindheim Helsestasjon
2.6637			0.0952091																	Strindheim Helsestasjon
2.0302			0.358911																	Strindheim Helsestasjon
2.0609			0.348561																	Strindheim Helsestasjon
1.6736			0.388156																	Strindheim Helsestasjon
1.4997			0.338627																	Strindheim Helsestasjon
1.3748			0.286053																	Strindheim Helsestasjon
1.5082			0.341803																	Strindheim Helsestasjon
1.6674			0.387033																	Strindheim Helsestasjon
1.5858			0.367529																	Strindheim Helsestasjon
1.259			0.232052																	Strindheim Helsestasjon
1.5368			0.352001																	Strindheim Helsestasjon
1.3918			0.293717																	Strindheim Helsestasjon
1.4646			0.324879																	Strindheim Helsestasjon
1.7837			0.398864																	Strindheim Helsestasjon
1.7672			0.398404																	Strindheim Helsestasjon
2.1414			0.317391																	Strindheim Helsestasjon
1.9317			0.384851																	Strindheim Helsestasjon
1.541			0.353432																	Strindheim Helsestasjon
1.8784			0.393584																	Strindheim Helsestasjon
1.1075			0.163458																	Strindheim Helsestasjon
2.33865			0.22743																	Strindheim Helsestasjon
2.0931			0.336732																	Strindheim Helsestasjon
1.9821			0.373061																	Strindheim Helsestasjon
2.8144			0.0555119																	Strindheim Helsestasjon
1.74131			0.396858																	Strindheim Helsestasjon
1.2589			0.232005																	Strindheim Helsestasjon
2.2352			0.275893																	Strindheim Helsestasjon
3.5873			0.000902913																	Strindheim Helsestasjon
1.8787			0.393547																	Strindheim Helsestasjon
1.926			0.385974																	Strindheim Helsestasjon
0.8414			0.0715683																	Strindheim Helsestasjon
1.5685			0.362346																	Strindheim Helsestasjon
1.9292			0.385349																	Strindheim Helsestasjon
2.2938			0.24853																	Strindheim Helsestasjon
1.5574			0.358845																	Strindheim Helsestasjon
1.8699			0.394603																	Strindheim Helsestasjon
2.1241			0.324517																	Strindheim Helsestasjon
1.30122			0.251925																	Strindheim Helsestasjon
1.4446			0.316635																	Strindheim Helsestasjon
1.7111			0.393796																	Strindheim Helsestasjon
1.3658			0.281952																	Strindheim Helsestasjon
0.5487			0.0211668																	Strindheim Helsestasjon
0.4122			0.0107335																	Strindheim Helsestasjon
0.2573			0.00455987																	Strindheim Helsestasjon
1.7718			0.398573																	Strindheim Helsestasjon
1.3455			0.27261																	Strindheim Helsestasjon
2.0113			0.364787																	Strindheim Helsestasjon
1.5337			0.350933																	Strindheim Helsestasjon
1.7621			0.398179																	Strindheim Helsestasjon
2.1755			0.302793																	Strindheim Helsestasjon
1.6751			0.38842																	Strindheim Helsestasjon
1.7429			0.396982																	Strindheim Helsestasjon
1.7464			0.397241																	Strindheim Helsestasjon
2.6138			0.111693																	Strindheim Helsestasjon
1.3391			0.269642																	Strindheim Helsestasjon
1.548			0.355776																	Strindheim Helsestasjon
2.2461			0.270851																	Strindheim Helsestasjon
1.9828			0.372875																	Strindheim Helsestasjon
1.7777			0.398744																	Strindheim Helsestasjon
1.8685			0.39476																	Strindheim Helsestasjon
1.6595			0.385525																	Strindheim Helsestasjon
1.721			0.394947																	Strindheim Helsestasjon
1.6492			0.383432																	Strindheim Helsestasjon
1.4011			0.297858																	Strindheim Helsestasjon
1.7859			0.398894																	Strindheim Helsestasjon
1.3996			0.297192																	Tromsø Helsestasjon
2.0673			0.346286																	Tromsø Helsestasjon
1.8235			0.398281																	Tromsø Helsestasjon
1.4181			0.30532																	Tromsø Helsestasjon
0.6542			0.0340874																	Tromsø Helsestasjon
1.8191			0.398463																	Tromsø Helsestasjon
2.1874			0.29755																	Tromsø Helsestasjon
1.7646			0.398294																	Tromsø Helsestasjon
1.8638			0.395268																	Tromsø Helsestasjon
2.0095			0.365326																	Tromsø Helsestasjon
0.6743			0.0371487																	Tromsø Helsestasjon
2.0119			0.364607																	Tromsø Helsestasjon
1.7479			0.397347																	Tromsø Helsestasjon
0.7879			0.0586871																	Tromsø Helsestasjon
1.2195			0.213574																	Tromsø Helsestasjon
2.8276			0.0527333																	Tromsø Helsestasjon
1.793			0.398942																	Tromsø Helsestasjon
1.1154			0.166831																	Tromsø Helsestasjon
1.8378			0.397489																	Tromsø Helsestasjon
1.5503			0.356536																	Tromsø Helsestasjon
1.9803			0.373538																	Tromsø Helsestasjon
1.5021			0.33953																	Tromsø Helsestasjon
1.7029			0.392734																	Tromsø Helsestasjon
1.6182			0.376287																	Tromsø Helsestasjon
0.8109			0.0639983																	Tromsø Helsestasjon
0.3166			0.00639657																	Tromsø Helsestasjon
1.8446			0.397005																	Tromsø Helsestasjon
1.477			0.329847																	Tromsø Helsestasjon
0.9522			0.104286																	Tromsø Helsestasjon
2.0594			0.349089																	Tromsø Helsestasjon
1.5548			0.358005																	Tromsø Helsestasjon
1.9981			0.368652																	Tromsø Helsestasjon
1.8297			0.397975																	Tromsø Helsestasjon
2.9792			0.0278874																	Tromsø Helsestasjon
1.5047			0.340503																	Ulset Helsestasjon
1.1457			0.180027																	Ulset Helsestasjon
1.2412			0.223699																	Ulset Helsestasjon
0.8306			0.0688182																	Ulset Helsestasjon
1.681			0.389427																	Østensjø Helsestasjon
1.9396			0.383223																	Østensjø Helsestasjon
0.9456			0.102106																	Østensjø Helsestasjon
1.2762			0.240147																	Østensjø Helsestasjon
1.8937			0.391488																	Østensjø Helsestasjon
2.4069			0.19582																	Østensjø Helsestasjon
1.4288			0.309938																	Østensjø Helsestasjon
1.5647			0.361163																	Østensjø Helsestasjon
2.3259			0.233419																	Østensjø Helsestasjon
2.1812			0.30029																	Østensjø Helsestasjon
1.5528			0.357355																	Østensjø Helsestasjon
0.2559			0.00452285																	Østensjø Helsestasjon
1.9707			0.376012																	Østensjø Helsestasjon
0.7542			0.0515041																	Østensjø Helsestasjon
2.626			0.10751																	Østensjø Helsestasjon
0.8835			0.0830281																	Østensjø Helsestasjon
11.5028				0.00405104																Fjell Helsestasjon
7.4968				0.371112																Fjell Helsestasjon
8.6274				0.211148																Fjell Helsestasjon
6.9422				0.398906																Fjell Helsestasjon
10.152				0.0407196																Fjell Helsestasjon
9.3015				0.115612																Fjell Helsestasjon
7.4742				0.373186																Fjell Helsestasjon
4.3633				0.0953095																Fjell Helsestasjon
7.0346				0.397834																Fjell Helsestasjon
9.1023				0.141023																Fjell Helsestasjon
8.5557				0.222501																Fjell Helsestasjon
8.2342				0.27372																Fjell Helsestasjon
10.5164				0.0236361																Fjell Helsestasjon
9.3096				0.11464																Fjell Helsestasjon
8.0707				0.298903																Fjell Helsestasjon
5.753				0.295903																Fjell Helsestasjon
6.5009				0.38378																Fjell Helsestasjon
11.0866				0.00898085																Fjell Helsestasjon
7.9695				0.313795																Fjell Helsestasjon
7.4829				0.372396																Fjell Helsestasjon
8.055				0.301255																Fjell Helsestasjon
7.8893				0.325085																Fjell Helsestasjon
7.6577				0.354381																Fjell Helsestasjon
8.3999				0.247392																Fjell Helsestasjon
9.5538				0.0876797																Fjell Helsestasjon
8.6407				0.209055																Fjell Helsestasjon
7.2749				0.38821																Fjell Helsestasjon
9.4734				0.0960474																Fjell Helsestasjon
7.4906				0.371688																Fjell Helsestasjon
7.6225				0.358322																Fjell Helsestasjon
7.7672				0.341211																Fjell Helsestasjon
4.6424				0.128054																Fjell Helsestasjon
7.912				0.321941																Fjell Helsestasjon
7.8715				0.327521																Fjell Helsestasjon
6.2399				0.360365																Fjell Helsestasjon
7.3203				0.385324																Fjell Helsestasjon
7.3353				0.384299																Fjell Helsestasjon
7.0804				0.396754																Fjell Helsestasjon
10.1956				0.0382708																Fjell Helsestasjon
8.011				0.307767																Fjell Helsestasjon
8.5413				0.224792																Fjell Helsestasjon
8.9553				0.161484																Fjell Helsestasjon
9.0489				0.148299																Fjell Helsestasjon
7.7637				0.341652																Fjell Helsestasjon
9.8584				0.0605039																Fjell Helsestasjon
8.8139				0.182329																Fjell Helsestasjon
9.0326				0.150557																Fjell Helsestasjon
9.8901				0.0580769																Fjell Helsestasjon
8.4594				0.237871																Fjell Helsestasjon
5.1952				0.207846																Fjell Helsestasjon
6.8587				0.398595																Fjell Helsestasjon
10.3742				0.029428																Fjell Helsestasjon
7.2072				0.391898																Fjell Helsestasjon
8.6464				0.20816																Fjell Helsestasjon
7.7055				0.348795																Fjell Helsestasjon
9.334				0.111741																Fjell Helsestasjon
10.6193				0.0200587																Fjell Helsestasjon
6.3562				0.371983																Fjell Helsestasjon
7.0777				0.396827																Fjell Helsestasjon
4.5911				0.121599																Fjell Helsestasjon
7.2411				0.390145																Fjell Helsestasjon
9.9206				0.0558105																Fjell Helsestasjon
6.9722				0.398721																Fjell Helsestasjon
7.0007				0.398399																Fjell Helsestasjon
7.7869				0.338706																Fjell Helsestasjon
6.6828				0.393989																Fjell Helsestasjon
6.923				0.398942																Fjell Helsestasjon
5.7152				0.290149																Fjell Helsestasjon
6.6908				0.394313																Fjell Helsestasjon
5.6615				0.281863																Fjell Helsestasjon
4.8575				0.157087																Fjell Helsestasjon
5.5198				0.25954																Frogner Helsestasjon
8.3715				0.251932																Frogner Helsestasjon
5.961				0.326005																Frogner Helsestasjon
5.9735				0.327711																Frogner Helsestasjon
7.0363				0.3978																Frogner Helsestasjon
7.8993				0.323705																Frogner Helsestasjon
7.51				0.369868																Frogner Helsestasjon
7.5				0.370813																Frogner Helsestasjon
7.0378				0.39777																Frogner Helsestasjon
5.0218				0.181138																Frogner Helsestasjon
6.4439				0.379504																Frogner Helsestasjon
7.7046				0.348903																Frogner Helsestasjon
6.4313				0.378492																Frogner Helsestasjon
6.4192				0.377499																Lørenskog Helsestasjon
6.4376				0.379001																Lørenskog Helsestasjon
6.8117				0.397886																Lørenskog Helsestasjon
5.4982				0.256099																Lørenskog Helsestasjon
6.0336				0.335719																Lørenskog Helsestasjon
6.6141				0.390766																Lørenskog Helsestasjon
8.406				0.246416																Lørenskog Helsestasjon
5.3302				0.229241																Lørenskog Helsestasjon
7.8956				0.324217																Lørenskog Helsestasjon
7.2761				0.388138																Lørenskog Helsestasjon
6.4619				0.380908																Lørenskog Helsestasjon
8.6587				0.206231																Lørenskog Helsestasjon
8.3074				0.262148																Lørenskog Helsestasjon
6.5084				0.384306																Lørenskog Helsestasjon
6.6902				0.394289																Lørenskog Helsestasjon
5.5558				0.265259																Lørenskog Helsestasjon
8.0653				0.299714																Lørenskog Helsestasjon
5.9658				0.326662																Lørenskog Helsestasjon
8.126				0.290516																Lørenskog Helsestasjon
6.9534				0.398855																Lørenskog Helsestasjon
8.9631				0.160365																Lørenskog Helsestasjon
8.065				0.299759																Lørenskog Helsestasjon
6.6293				0.391547																Lørenskog Helsestasjon
5.8785				0.314427																Lørenskog Helsestasjon
7.2243				0.391037																Lørenskog Helsestasjon
6.3583				0.372176																Lørenskog Helsestasjon
5.8031				0.303414																Lørenskog Helsestasjon
6.7687				0.396902																Lørenskog Helsestasjon
6.574				0.388526																Lørenskog Helsestasjon
7.6642				0.353637																Lørenskog Helsestasjon
6.3857				0.374637																Strindheim Helsestasjon
7.0556				0.397383																Strindheim Helsestasjon
6.0465				0.337393																Strindheim Helsestasjon
6.804				0.397733																Strindheim Helsestasjon
5.6879				0.285951																Strindheim Helsestasjon
8.5364				0.225573																Strindheim Helsestasjon
6.3673				0.372996																Strindheim Helsestasjon
6.8292				0.398195																Strindheim Helsestasjon
7.4934				0.371429																Strindheim Helsestasjon
6.6668				0.393309																Strindheim Helsestasjon
6.2345				0.359783																Strindheim Helsestasjon
7.0445				0.397631																Strindheim Helsestasjon
5.5428				0.263196																Strindheim Helsestasjon
6.6613				0.393065																Strindheim Helsestasjon
6.7035				0.394806																Strindheim Helsestasjon
5.2439				0.215521																Strindheim Helsestasjon
6.4468				0.379733																Strindheim Helsestasjon
4.5334				0.114568																Strindheim Helsestasjon
6.8557				0.398561																Strindheim Helsestasjon
6.0818				0.341891																Strindheim Helsestasjon
6.1225				0.346917																Strindheim Helsestasjon
7.0642				0.397177																Strindheim Helsestasjon
6.4452				0.379607																Strindheim Helsestasjon
5.8611				0.311919																Strindheim Helsestasjon
5.8257				0.306754																Strindheim Helsestasjon
5.4553				0.249247																Strindheim Helsestasjon
5.0537				0.185963																Strindheim Helsestasjon
8.085				0.29675																Strindheim Helsestasjon
6.795				0.397542																Strindheim Helsestasjon
7.2262				0.390939																Strindheim Helsestasjon
5.9446				0.323747																Strindheim Helsestasjon
6.1057				0.344864																Strindheim Helsestasjon
8.2453				0.271974																Strindheim Helsestasjon
5.0189				0.180701																Strindheim Helsestasjon
6.51215				0.384565																Strindheim Helsestasjon
6.5284				0.385664																Strindheim Helsestasjon
8.4061				0.2464																Strindheim Helsestasjon
9.3971				0.104452																Strindheim Helsestasjon
5.69858				0.287597																Strindheim Helsestasjon
6.3428				0.370738																Strindheim Helsestasjon
7.7304				0.345784																Strindheim Helsestasjon
1.5018				0.000646474																Strindheim Helsestasjon
8.387				0.249455																Strindheim Helsestasjon
7.1816				0.393096																Strindheim Helsestasjon
4.1606				0.0752856																Strindheim Helsestasjon
7.275				0.388204																Strindheim Helsestasjon
7.1247				0.395366																Strindheim Helsestasjon
7.1645				0.393836																Strindheim Helsestasjon
5.9936				0.330426																Strindheim Helsestasjon
7.416				0.378191																Strindheim Helsestasjon
7.1197				0.39554																Strindheim Helsestasjon
3.87759				0.0525592																Strindheim Helsestasjon
6.115				0.346004																Strindheim Helsestasjon
5.796				0.302358																Strindheim Helsestasjon
5.5597				0.265877																Strindheim Helsestasjon
3.7752				0.0457552																Strindheim Helsestasjon
4.0863				0.0687406																Strindheim Helsestasjon
3.0768				0.0157264																Strindheim Helsestasjon
7.7598				0.342142																Strindheim Helsestasjon
5.5969				0.271753																Strindheim Helsestasjon
6.5179				0.384959																Strindheim Helsestasjon
5.3257				0.228522																Strindheim Helsestasjon
6.7191				0.395373																Strindheim Helsestasjon
7.9225				0.320472																Strindheim Helsestasjon
6.4331				0.378638																Strindheim Helsestasjon
5.8711				0.313363																Strindheim Helsestasjon
7.0625				0.397219																Strindheim Helsestasjon
7.5007				0.370747																Strindheim Helsestasjon
6.3751				0.373698																Strindheim Helsestasjon
7.6899				0.350647																Strindheim Helsestasjon
8.3251				0.259333																Strindheim Helsestasjon
8.0886				0.296206																Strindheim Helsestasjon
7.8839				0.325827																Strindheim Helsestasjon
7.2185				0.391335																Strindheim Helsestasjon
6.3352				0.37002																Strindheim Helsestasjon
7.0917				0.396432																Strindheim Helsestasjon
5.9109				0.319037																Strindheim Helsestasjon
6.503				0.383928																Strindheim Helsestasjon
7.1967				0.392403																Strindheim Helsestasjon
7.4207				0.377805																Tromsø Helsestasjon
7.803				0.336629																Tromsø Helsestasjon
8.3853				0.249727																Tromsø Helsestasjon
7.8471				0.330815																Tromsø Helsestasjon
4.0977				0.0697175																Tromsø Helsestasjon
6.4909				0.383066																Tromsø Helsestasjon
7.02				0.398102																Tromsø Helsestasjon
6.5854				0.389189																Tromsø Helsestasjon
7.6803				0.351773																Tromsø Helsestasjon
6.6663				0.393287																Tromsø Helsestasjon
3.753				0.0443735																Tromsø Helsestasjon
8.1523				0.286476																Tromsø Helsestasjon
8.2269				0.274866																Tromsø Helsestasjon
6.0668				0.339995																Tromsø Helsestasjon
5.7256				0.291739																Tromsø Helsestasjon
6.8585				0.398593																Tromsø Helsestasjon
8.1975				0.279465																Tromsø Helsestasjon
5.6099				0.273798																Tromsø Helsestasjon
5.6825				0.285117																Tromsø Helsestasjon
5.9291				0.321592																Tromsø Helsestasjon
6.9404				0.398912																Tromsø Helsestasjon
6.5539				0.387305																Tromsø Helsestasjon
5.6665				0.282639																Tromsø Helsestasjon
6.6952				0.394487																Tromsø Helsestasjon
4.7323				0.139815																Tromsø Helsestasjon
3.9164				0.0553289																Tromsø Helsestasjon
6.5137				0.384672																Tromsø Helsestasjon
5.7962				0.302388																Tromsø Helsestasjon
5.0243				0.181514																Tromsø Helsestasjon
8.5425				0.224601																Tromsø Helsestasjon
6.3367				0.370162																Tromsø Helsestasjon
5.8353				0.308163																Tromsø Helsestasjon
7.8371				0.332149																Tromsø Helsestasjon
6.7785				0.397155																Tromsø Helsestasjon
7.24				0.390205																Ulset Helsestasjon
4.4849				0.108852																Ulset Helsestasjon
5.3647				0.234752																Ulset Helsestasjon
3.7441				0.0438287																Ulset Helsestasjon
7.0327				0.397871																Østensjø Helsestasjon
5.9777				0.328281																Østensjø Helsestasjon
4.2334				0.08211																Østensjø Helsestasjon
5.7936				0.302001																Østensjø Helsestasjon
6.1312				0.347968																Østensjø Helsestasjon
7.284				0.387658																Østensjø Helsestasjon
5.7693				0.298362																Østensjø Helsestasjon
7.4852				0.372186																Østensjø Helsestasjon
7.1843				0.392975																Østensjø Helsestasjon
8.6269				0.211227																Østensjø Helsestasjon
7.3552				0.382885																Østensjø Helsestasjon
3.5442				0.032907																Østensjø Helsestasjon
8.5757				0.219324																Østensjø Helsestasjon
3.5209				0.0317896																Østensjø Helsestasjon
7.6602				0.354095																Østensjø Helsestasjon
3.2388				0.0205337																Østensjø Helsestasjon
0					#DIV/0!															Fjell Helsestasjon
0					#DIV/0!															Fjell Helsestasjon
0					#DIV/0!															Fjell Helsestasjon
0					#DIV/0!															Fjell Helsestasjon
0					#DIV/0!															Fjell Helsestasjon
0					#DIV/0!															Fjell Helsestasjon
0					#DIV/0!															Fjell Helsestasjon
0					#DIV/0!															Fjell Helsestasjon
0					#DIV/0!															Fjell Helsestasjon
0					#DIV/0!															Fjell Helsestasjon
0					#DIV/0!															Fjell Helsestasjon
0					#DIV/0!															Fjell Helsestasjon
0					#DIV/0!															Fjell Helsestasjon
0					#DIV/0!															Fjell Helsestasjon
0					#DIV/0!															Fjell Helsestasjon
0					#DIV/0!															Fjell Helsestasjon
0					#DIV/0!															Fjell Helsestasjon
0					#DIV/0!															Fjell Helsestasjon
0					#DIV/0!															Fjell Helsestasjon
0					#DIV/0!															Fjell Helsestasjon
0					#DIV/0!															Fjell Helsestasjon
0					#DIV/0!															Fjell Helsestasjon
0					#DIV/0!															Fjell Helsestasjon
0					#DIV/0!															Fjell Helsestasjon
0					#DIV/0!															Fjell Helsestasjon
0					#DIV/0!															Fjell Helsestasjon
0					#DIV/0!															Fjell Helsestasjon
0					#DIV/0!															Fjell Helsestasjon
0					#DIV/0!															Fjell Helsestasjon
0					#DIV/0!															Fjell Helsestasjon
0					#DIV/0!															Fjell Helsestasjon
0					#DIV/0!															Fjell Helsestasjon
0					#DIV/0!															Fjell Helsestasjon
0					#DIV/0!															Fjell Helsestasjon
0					#DIV/0!															Fjell Helsestasjon
0					#DIV/0!															Fjell Helsestasjon
0					#DIV/0!															Fjell Helsestasjon
0					#DIV/0!															Fjell Helsestasjon
0					#DIV/0!															Fjell Helsestasjon
0					#DIV/0!															Fjell Helsestasjon
0					#DIV/0!															Fjell Helsestasjon
0					#DIV/0!															Fjell Helsestasjon
0					#DIV/0!															Fjell Helsestasjon
0					#DIV/0!															Fjell Helsestasjon
0					#DIV/0!															Fjell Helsestasjon
0					#DIV/0!															Fjell Helsestasjon
0					#DIV/0!															Fjell Helsestasjon
0					#DIV/0!															Fjell Helsestasjon
0					#DIV/0!															Fjell Helsestasjon
0					#DIV/0!															Fjell Helsestasjon
0					#DIV/0!															Fjell Helsestasjon
0					#DIV/0!															Fjell Helsestasjon
0					#DIV/0!															Fjell Helsestasjon
0					#DIV/0!															Fjell Helsestasjon
0					#DIV/0!															Fjell Helsestasjon
0					#DIV/0!															Fjell Helsestasjon
0					#DIV/0!															Fjell Helsestasjon
0					#DIV/0!															Fjell Helsestasjon
0					#DIV/0!															Fjell Helsestasjon
0					#DIV/0!															Fjell Helsestasjon
0					#DIV/0!															Fjell Helsestasjon
0					#DIV/0!															Fjell Helsestasjon
0					#DIV/0!															Fjell Helsestasjon
0					#DIV/0!															Fjell Helsestasjon
0					#DIV/0!															Fjell Helsestasjon
0					#DIV/0!															Fjell Helsestasjon
0					#DIV/0!															Fjell Helsestasjon
0					#DIV/0!															Fjell Helsestasjon
0					#DIV/0!															Fjell Helsestasjon
0					#DIV/0!															Fjell Helsestasjon
0					#DIV/0!															Fjell Helsestasjon
0					#DIV/0!															Frogner Helsestasjon
0					#DIV/0!															Frogner Helsestasjon
0					#DIV/0!															Frogner Helsestasjon
0					#DIV/0!															Frogner Helsestasjon
0					#DIV/0!															Frogner Helsestasjon
0					#DIV/0!															Frogner Helsestasjon
0					#DIV/0!															Frogner Helsestasjon
0					#DIV/0!															Frogner Helsestasjon
0					#DIV/0!															Frogner Helsestasjon
0					#DIV/0!															Frogner Helsestasjon
0					#DIV/0!															Frogner Helsestasjon
0					#DIV/0!															Frogner Helsestasjon
0					#DIV/0!															Frogner Helsestasjon
0					#DIV/0!															Lørenskog Helsestasjon
0					#DIV/0!															Lørenskog Helsestasjon
0					#DIV/0!															Lørenskog Helsestasjon
0					#DIV/0!															Lørenskog Helsestasjon
0					#DIV/0!															Lørenskog Helsestasjon
0					#DIV/0!															Lørenskog Helsestasjon
0					#DIV/0!															Lørenskog Helsestasjon
0					#DIV/0!															Lørenskog Helsestasjon
0					#DIV/0!															Lørenskog Helsestasjon
0					#DIV/0!															Lørenskog Helsestasjon
0					#DIV/0!															Lørenskog Helsestasjon
0					#DIV/0!															Lørenskog Helsestasjon
0					#DIV/0!															Lørenskog Helsestasjon
0					#DIV/0!															Lørenskog Helsestasjon
0					#DIV/0!															Lørenskog Helsestasjon
0					#DIV/0!															Lørenskog Helsestasjon
0					#DIV/0!															Lørenskog Helsestasjon
0					#DIV/0!															Lørenskog Helsestasjon
0					#DIV/0!															Lørenskog Helsestasjon
0					#DIV/0!															Lørenskog Helsestasjon
0					#DIV/0!															Lørenskog Helsestasjon
0					#DIV/0!															Lørenskog Helsestasjon
0					#DIV/0!															Lørenskog Helsestasjon
0					#DIV/0!															Lørenskog Helsestasjon
0					#DIV/0!															Lørenskog Helsestasjon
0					#DIV/0!															Lørenskog Helsestasjon
0					#DIV/0!															Lørenskog Helsestasjon
0					#DIV/0!															Lørenskog Helsestasjon
0					#DIV/0!															Lørenskog Helsestasjon
0					#DIV/0!															Lørenskog Helsestasjon
0					#DIV/0!															Strindheim Helsestasjon
0					#DIV/0!															Strindheim Helsestasjon
0					#DIV/0!															Strindheim Helsestasjon
0					#DIV/0!															Strindheim Helsestasjon
0					#DIV/0!															Strindheim Helsestasjon
0					#DIV/0!															Strindheim Helsestasjon
0					#DIV/0!															Strindheim Helsestasjon
0					#DIV/0!															Strindheim Helsestasjon
0					#DIV/0!															Strindheim Helsestasjon
0					#DIV/0!															Strindheim Helsestasjon
0					#DIV/0!															Strindheim Helsestasjon
0					#DIV/0!															Strindheim Helsestasjon
0					#DIV/0!															Strindheim Helsestasjon
0					#DIV/0!															Strindheim Helsestasjon
0					#DIV/0!															Strindheim Helsestasjon
0					#DIV/0!															Strindheim Helsestasjon
0					#DIV/0!															Strindheim Helsestasjon
0					#DIV/0!															Strindheim Helsestasjon
0					#DIV/0!															Strindheim Helsestasjon
0					#DIV/0!															Strindheim Helsestasjon
0					#DIV/0!															Strindheim Helsestasjon
0					#DIV/0!															Strindheim Helsestasjon
0					#DIV/0!															Strindheim Helsestasjon
0					#DIV/0!															Strindheim Helsestasjon
0					#DIV/0!															Strindheim Helsestasjon
0					#DIV/0!															Strindheim Helsestasjon
0					#DIV/0!															Strindheim Helsestasjon
0					#DIV/0!															Strindheim Helsestasjon
0					#DIV/0!															Strindheim Helsestasjon
0					#DIV/0!															Strindheim Helsestasjon
0					#DIV/0!															Strindheim Helsestasjon
0					#DIV/0!															Strindheim Helsestasjon
0					#DIV/0!															Strindheim Helsestasjon
0					#DIV/0!															Strindheim Helsestasjon
0					#DIV/0!															Strindheim Helsestasjon
0					#DIV/0!															Strindheim Helsestasjon
0					#DIV/0!															Strindheim Helsestasjon
0					#DIV/0!															Strindheim Helsestasjon
0					#DIV/0!															Strindheim Helsestasjon
0					#DIV/0!															Strindheim Helsestasjon
0					#DIV/0!															Strindheim Helsestasjon
0					#DIV/0!															Strindheim Helsestasjon
0					#DIV/0!															Strindheim Helsestasjon
0					#DIV/0!															Strindheim Helsestasjon
0					#DIV/0!															Strindheim Helsestasjon
0					#DIV/0!															Strindheim Helsestasjon
0					#DIV/0!															Strindheim Helsestasjon
0					#DIV/0!															Strindheim Helsestasjon
0					#DIV/0!															Strindheim Helsestasjon
0					#DIV/0!															Strindheim Helsestasjon
0					#DIV/0!															Strindheim Helsestasjon
0					#DIV/0!															Strindheim Helsestasjon
0					#DIV/0!															Strindheim Helsestasjon
0					#DIV/0!															Strindheim Helsestasjon
0					#DIV/0!															Strindheim Helsestasjon
0					#DIV/0!															Strindheim Helsestasjon
0					#DIV/0!															Strindheim Helsestasjon
0					#DIV/0!															Strindheim Helsestasjon
0					#DIV/0!															Strindheim Helsestasjon
0					#DIV/0!															Strindheim Helsestasjon
0					#DIV/0!															Strindheim Helsestasjon
0					#DIV/0!															Strindheim Helsestasjon
0					#DIV/0!															Strindheim Helsestasjon
0					#DIV/0!															Strindheim Helsestasjon
0					#DIV/0!															Strindheim Helsestasjon
0					#DIV/0!															Strindheim Helsestasjon
0					#DIV/0!															Strindheim Helsestasjon
0					#DIV/0!															Strindheim Helsestasjon
0					#DIV/0!															Strindheim Helsestasjon
0					#DIV/0!															Strindheim Helsestasjon
0					#DIV/0!															Strindheim Helsestasjon
0					#DIV/0!															Strindheim Helsestasjon
0					#DIV/0!															Strindheim Helsestasjon
0					#DIV/0!															Strindheim Helsestasjon
0					#DIV/0!															Strindheim Helsestasjon
0					#DIV/0!															Strindheim Helsestasjon
0					#DIV/0!															Strindheim Helsestasjon
0					#DIV/0!															Strindheim Helsestasjon
0					#DIV/0!															Strindheim Helsestasjon
0					#DIV/0!															Tromsø Helsestasjon
0					#DIV/0!															Tromsø Helsestasjon
0					#DIV/0!															Tromsø Helsestasjon
0					#DIV/0!															Tromsø Helsestasjon
0					#DIV/0!															Tromsø Helsestasjon
0					#DIV/0!															Tromsø Helsestasjon
0					#DIV/0!															Tromsø Helsestasjon
0					#DIV/0!															Tromsø Helsestasjon
0					#DIV/0!															Tromsø Helsestasjon
0					#DIV/0!															Tromsø Helsestasjon
0					#DIV/0!															Tromsø Helsestasjon
0					#DIV/0!															Tromsø Helsestasjon
0					#DIV/0!															Tromsø Helsestasjon
0					#DIV/0!															Tromsø Helsestasjon
0					#DIV/0!															Tromsø Helsestasjon
0					#DIV/0!															Tromsø Helsestasjon
0					#DIV/0!															Tromsø Helsestasjon
0					#DIV/0!															Tromsø Helsestasjon
0					#DIV/0!															Tromsø Helsestasjon
0					#DIV/0!															Tromsø Helsestasjon
0					#DIV/0!															Tromsø Helsestasjon
0					#DIV/0!															Tromsø Helsestasjon
0					#DIV/0!															Tromsø Helsestasjon
0					#DIV/0!															Tromsø Helsestasjon
0					#DIV/0!															Tromsø Helsestasjon
0					#DIV/0!															Tromsø Helsestasjon
0					#DIV/0!															Tromsø Helsestasjon
0					#DIV/0!															Tromsø Helsestasjon
0					#DIV/0!															Tromsø Helsestasjon
0					#DIV/0!															Tromsø Helsestasjon
0					#DIV/0!															Tromsø Helsestasjon
0					#DIV/0!															Tromsø Helsestasjon
0					#DIV/0!															Tromsø Helsestasjon
0					#DIV/0!															Tromsø Helsestasjon
0					#DIV/0!															Ulset Helsestasjon
0					#DIV/0!															Ulset Helsestasjon
0					#DIV/0!															Ulset Helsestasjon
0					#DIV/0!															Ulset Helsestasjon
0					#DIV/0!															Østensjø Helsestasjon
0					#DIV/0!															Østensjø Helsestasjon
0					#DIV/0!															Østensjø Helsestasjon
0					#DIV/0!															Østensjø Helsestasjon
0					#DIV/0!															Østensjø Helsestasjon
0					#DIV/0!															Østensjø Helsestasjon
0					#DIV/0!															Østensjø Helsestasjon
0					#DIV/0!															Østensjø Helsestasjon
0					#DIV/0!															Østensjø Helsestasjon
0					#DIV/0!															Østensjø Helsestasjon
0					#DIV/0!															Østensjø Helsestasjon
0					#DIV/0!															Østensjø Helsestasjon
0					#DIV/0!															Østensjø Helsestasjon
0					#DIV/0!															Østensjø Helsestasjon
0					#DIV/0!															Østensjø Helsestasjon
0					#DIV/0!															Østensjø Helsestasjon
