# Supplementary material for: Fatty Acid Reference Intervals in Red Blood Cells among Pregnant Women in Norway–Cross Sectional Data from the ‘Little in Norway’ Cohort
Source: Nutrients. 2020 Sep 25;12(10):2950. doi: 10.3390/nu12102950 (PMC7601079; doi:10.3390/nu12102950)
Supplement: Supplementary file 1 [file nutrients-12-02950-s001.zip › TABLE S3.xlsx]

## Sheet: DATA (%)
Geograhical location		e-FFQ
	Seafood as	Seafood as	ω-3		Saturated				Monosaturated			ω-6 PUFA				ω-3 PUFA
	dinner	spread in salad	supplements	14:0	16:0	18:0	22:0	16:1	18:1	24:1ω-9	18:2ω-6	20:3ω-6	20:4ω-6	22:4ω-6	18:3ω-3	20:5ω-3	22:5ω-3	22:6ω-3	ΣSaturated	Σunsaturated	ΣPUFA	Σω6	Σω3	ω6/ω3	Σ[EPA+DHA]
Eastern Norway	1 t/week	never	yes	0.4617	23.4646	13.6327	0.642	0.9062	13.9757	2.4551	9.6845	1.3137	10.6966	1.3262	0.2144	1.308	2.2012	11.5028	38.715	17.486	39.0414	23.5933	15.4481	1.52726	12.8108
Eastern Norway				0.586	22.604	12.4836	0.4168	0.995	17.5903	1.5474	13.3513	1.3288	11.1633	1.4853	0.3926	1.6218	2.4402	7.4968	36.6797	20.3993	40.0347	27.8748	12.1599	2.29235	9.1186
Eastern Norway	2-3 t/week	rare	no	0.2707	21.0253	14.4343	0.2759	0.7094	15.5498	1.0866	14.0952	1.3394	12.1112	2.2784	0.4068	1.2822	2.448	8.6274	36.5252	17.6193	43.3803	30.4961	12.8842	2.36694	9.9096
Eastern Norway	1-3 t/month	rare	yes	0.361	22.5697	14.3036	0.4046	1.2128	16.5838	1.0859	11.0671	1.786	14.2405	2.2057	0.2347	0.5711	1.8771	6.9422	38.1971	19.0447	39.886	29.9694	9.9166	3.02214	7.5133
Eastern Norway	1-3 t/month	1-3 t/month	yes	0.5786	23.716	14.276	1.199	1.0458	15.0986	3.3418	8.3283	1.4609	11.3477	1.6625	0.2125	0.7839	1.9955	10.152	40.487	19.6462	36.9506	23.4153	13.5353	1.72994	10.9359
Eastern Norway	2-3 t/week	1-2 t/week	yes	0.5893	22.7159	13.7142	0.3221	1.0687	14.7148	1.3245	12.1773	1.7062	9.7613	0.825	0.262	1.3938	2.1671	9.3015	38.0802	17.2733	38.2563	24.8381	13.4182	1.85108	10.6953
Eastern Norway	1 t/week	1-3 t/month	yes	1.221	25.0945	13.6681	0.6472	1.2025	16.0637	2.2661	11.0618	1.4464	12.1366	1.6164	0.3415	0.6838	1.6289	7.4742	41.1614	19.6819	37.3531	26.9012	10.4519	2.57381	8.158
Eastern Norway	1 t/week	rare	yes	0.6663	23.9675	11.7169	0.3909	2.0805	19.3709	1.2939	12.8959	2.3289	11.1815	2.0728	0.476	0.4623	1.8543	4.3633	37.3165	23.0495	36.7091	29.2783	7.4308	3.94013	4.8256
Eastern Norway	2-3 t/week	1-3 t/month	yes	1.1383	23.1582	14.4717	0.892	0.7289	13.838	1.8742	11.8489	2.0095	12.4906	2.3263	0.3495	0.3902	1.6883	7.0346	40.5546	16.6682	39.716	29.8534	9.8626	3.02693	7.4248
Eastern Norway	2-3 t/week	1-2 t/week	yes	0.3752	22.2837	14.9888	0.8951	0.7855	15.6154	2.7517	10.2809	2.169	10.7801	1.6625	0.2033	0.6705	2.394	9.1023	39.2118	19.4156	38.1431	25.4857	12.6574	2.0135	9.7728
Eastern Norway	1 t/week	rare	no	1.3073	22.4828	14.6646	0.8392	0.8454	15.8014	2.2678	10.7073	1.604	12.0803	1.7614	0.2994	0.6542	2.1717	8.5557	39.9185	19.1009	39.0805	26.9446	12.1359	2.22024	9.2099
Eastern Norway	1 t/week	1-3 t/month	yes	0.3841	23.2769	14.6756	0.957	1.0135	15.3788	2.9653	9.4341	1.591	11.5685	2.0769	0.2264	0.4593	2.4823	8.2342	39.9876	19.5224	37.1125	25.3259	11.7866	2.1487	8.6935
Eastern Norway	1-3 t/month	rare	yes	0.8404	23.2184	15.1889	0.8753	0.6679	14.1229	2.504	12.1706	1.2058	10.5328	1.3076	0.2868	1.6085	2.3717	10.5164	40.9172	17.4454	41.0977	25.8386	15.2591	1.69332	12.1249
Eastern Norway				0.4798	22.748	13.1541	0.4635	1.0472	16.7774	1.4986	11.2398	1.5856	10.4244	1.0724	0.3482	2.6878	2.7102	9.3096	37.4781	19.6046	40.0138	24.8041	15.2097	1.63081	11.9974
Eastern Norway	1 t/week	1-2 t/week	yes	0.8167	23.5943	14.1744	0.9239	0.8305	16.1789	2.7355	13.1024	2.0235	11.1379	1.7355	0.288	0.2962	1.6622	8.0707	40.2021	19.9408	39.5693	28.9005	10.6688	2.70888	8.3669
Eastern Norway	1-3 t/month	1-3 t/month	yes	1.1393	24.9307	12.1631	0.7144	1.5931	19.3218	1.741	12.346	1.425	10.484	1.7338	0.2739	0.3872	1.0239	5.753	39.5302	22.8323	34.8024	26.8225	7.9799	3.36126	6.1402
Eastern Norway	1 t/week	rare	no	0.4963	20.4916	14.2177	0.4699	0.7779	17.5492	1.1898	13.9752	2.0696	12.1006	2.0118	0.4146	0.6083	1.9903	6.5009	36.3384	19.7371	40.6609	30.8723	9.7886	3.1539	7.1092
Eastern Norway	2-3 t/week	1-3 t/month	yes	0.3928	23.5257	14.2321	0.4817	1.1939	14.4387	1.9921	8.6952	1.0744	11.1645	0.7588	0.1452	2.5526	2.7574	11.0866	39.2609	17.8632	38.9217	22.1266	16.7951	1.31744	13.6392
Eastern Norway	1 t/week	1-2 t/week	yes	0.5976	21.4741	14.7235	0.6948	0.6925	15.1609	1.4711	12.4937	2.1138	12.4331	1.6162	0.336	0.9398	2.4015	7.9695	38.1881	17.5484	41.0741	29.2742	11.7999	2.48089	8.9093
Eastern Norway	1-3 t/month	rare	yes	0.5719	22.1566	14.6886	0.8473	0.872	14.8232	3.2149	9.206	2.1214	13.1273	2.1319	0.2058	0.3277	2.3597	7.4829	38.9977	19.0898	38.2107	27.4966	10.7141	2.56639	7.8106
Eastern Norway	1 t/week	1-2 t/week	yes	0.6865	24.6994	9.5862	0.3135	1.9997	17.6443	1.091	18.4452	1.2211	8.1596	0.7225	0.3884	1.4812	1.3405	8.055	35.8337	20.8781	40.698	29.0209	11.6771	2.48528	9.5362
Eastern Norway	1 t/week	1-3 t/month	yes	1.0239	21.9641	14.2507	0.4127	0.9403	15.5007	1.2286	11.6569	1.321	12.8965	2.1224	0.2183	0.8036	2.4587	7.8893	38.3029	17.8824	40.2118	28.5838	11.628	2.45819	8.6929
Eastern Norway	2-3 t/week	1-2 t/week	no	0.6623	22.2786	15.4181	0.5238	0.755	14.3872	1.4711	9.4137	1.4983	14.5826	2.1579	0.155	0.6099	1.8353	7.6577	39.5417	16.7782	38.986	28.4987	10.4873	2.71745	8.2676
Eastern Norway	2-3 t/week	1-2 t/week	yes	1.0713	20.6346	12.8731	0.7463	0.7168	13.575	2.7505	11.4774	1.3231	10.9032	1.9303	0.2252	0.8173	1.9598	8.3999	36.934	17.2658	37.8773	26.1353	11.742	2.2258	9.2172
Eastern Norway	1-3 t/month	1-3 t/month	no	0.3862	20.4429	15.004	0.9349	0.7214	16.1597	2.7579	10.9136	1.1289	12.4649	2.211	0.1723	0.7312	1.8666	9.5538	37.536	19.8539	40.0906	27.4249	12.6657	2.16529	10.285
Eastern Norway	2-3 t/week	rare	yes	0.8076	21.8821	15.7022	1.1113	0.663	15.2397	2.2101	10.1608	2.5326	12.0664	1.7942	0.1584	0.6122	2.0046	8.6407	40.2477	18.3262	39.119	27.283	11.836	2.30509	9.2529
Eastern Norway	2-3 t/week	rare	yes	0.3613	23.374	13.389	0.4694	0.9212	16.187	1.4499	9.9573	1.567	14.832	2.7604	0.2082	0.4703	1.7259	7.2749	38.2625	18.7208	39.9257	30.0956	9.8301	3.06158	7.7452
Eastern Norway	2-3 t/week	rare	yes	0.7206	24.2812	13.4142	0.8129	1.5465	15.0872	2.4401	7.9181	1.384	12.5587	1.8907	0.2281	1.0165	1.9879	9.4734	40.0405	19.2482	37.6291	24.5069	13.1222	1.86759	10.4899
Eastern Norway	1 t/week	1-2 t/week	yes	0.4982	24.1984	14.3605	0.9	0.962	16.1187	3.1097	10.3984	1.6771	11.6558	1.6873	0.2198	0.6544	1.5529	7.4906	40.7712	20.5377	36.5363	26.0665	10.4698	2.48968	8.145
Eastern Norway	1 t/week	rare	yes	0.4916	21.5172	13.9221	0.3672	1.17	17.4867	1.2524	12.1259	1.4818	12.3027	2.2194	0.21	0.571	1.4616	7.6225	36.9625	20.1648	38.7773	28.8045	9.9728	2.88831	8.1935
Eastern Norway	2-3 t/week	1-2 t/week	yes	0.55	22.1355	13.3415	0.5073	0.5889	15.9099	1.8531	14.7827	1.5864	10.8861	1.247	0.3566	1.3025	2.2133	7.7672	37.1731	18.6207	40.8564	29.1134	11.743	2.47921	9.0697
Eastern Norway	2-3 t/week	1-3 t/month	yes	0.6746	33.985	20.6956	1.3906	1.1372	17.6118	3.1297	5.6103	0.7866	3.5071	0.4309	0.1567	0.239	0.2174	4.6424	57.8832	21.9873	16.2186	10.551	5.6676	1.86163	4.8814
Eastern Norway	1 t/month	1-3 t/month	yes	0.6951	21.7079	14.9478	0.6282	0.9671	14.514	1.839	10.5244	1.7928	12.4503	1.882	0.2258	1.2345	2.1523	7.912	38.7188	17.6374	39.2263	27.3491	11.8772	2.30266	9.1465
Eastern Norway	1 t/week	1-3 t/month	yes	0.7879	22.1334	13.6556	0.948	1.016	14.9754	2.956	11.5469	1.3128	11.8192	2.0576	0.1815	0.4698	1.8207	7.8715	38.3579	19.1633	37.9048	27.3396	10.5652	2.5877	8.3413
Eastern Norway	1 t/week	rare	yes	0.3947	23.6634	14.2471	0.4591	0.3294	16.8711	1.3411	10.969	1.375	12.6037	2.182	0.1992	0.6018	2.0055	6.2399	39.4642	18.6937	37.1199	27.7802	9.3397	2.97442	6.8417
Eastern Norway	2-3 t/week	1-2 t/week	yes	0.4179	22.3103	16.5678	0.441	0.3723	14.8637	2.0096	9.2899	1.3511	13.0257	2.2549	0.1345	0.4786	1.7364	7.3203	40.388	17.4591	36.5681	26.6546	9.9135	2.68872	7.7989
Eastern Norway	1 t/week	1-3 t/month	yes	0.9887	21.9584	15.2114	0.8586	1.0986	16.8424	2.3014	9.925	2.1718	11.5107	2.2479	0.3417	0.5178	2.1537	7.3353	39.8033	20.5183	37.4937	26.7041	10.7896	2.47499	7.8531
Eastern Norway	1 t/week	3-5 t/week	yes	0.9044	23.3206	13.6392	0.6903	0.9093	15.2633	1.8336	13.8809	2.4245	9.9565	1.9426	0.2947	1.0749	2.1545	7.0804	39.2608	18.1927	39.9329	28.8716	11.0613	2.61015	8.1553
Eastern Norway	1 t/month	never	yes	0.5095	21.3181	14.9605	0.9495	0.3573	14.082	3.3649	10.0408	1.3943	11.8239	2.1339	0.1859	0.6706	2.0839	10.1956	38.5461	18.0161	39.4164	25.9417	13.4747	1.92522	10.8662
Eastern Norway	2-3 t/week	1-3 t/month	no	1.0708	24.2908	15.1996	0.6553	0.7331	15.6009	2.1073	12.099	1.7596	11.1386	1.49	0.4023	1.0306	2.1904	8.011	41.9622	18.6627	39.0721	27.0585	12.0136	2.25232	9.0416
Eastern Norway	2-3 t/week	1-3 t/month	no	0.4075	22.9867	13.3754	0.6907	0.323	14.373	1.6322	12.4482	1.279	12.3814	1.6763	0.2681	1.1358	2.0884	8.5413	38.1357	16.5031	40.5485	28.1945	12.354	2.28222	9.6771
Eastern Norway	1 t/week	rare	yes	0.6746	23.3619	13.5967	0.3523	0.7875	13.8767	1.3153	13.0831	1.5842	11.902	1.9822	0.1943	1.0313	1.905	8.9553	38.6338	16.18	41.5898	29.3492	12.2406	2.39769	9.9866
Eastern Norway	1 t/week	1-3 t/month	yes	1.0453	21.8444	13.3224	0.4735	0.7745	15.8385	1.8005	11.3858	1.602	12.7453	1.7434	0.2555	0.8173	2.267	9.0489	37.393	18.6313	40.6657	28.1059	12.5598	2.23777	9.8662
Eastern Norway	2-3 t/week	1-2 t/week	yes	0.5388	21.3191	14.5332	0.8426	0.9301	15.189	2.6612	10.4127	1.3373	14.0587	2.0447	0.198	0.4755	1.8222	7.7637	38.0511	18.9793	39.1094	28.5526	10.5568	2.70466	8.2392
Eastern Norway	2-3 t/week	1-2 t/week	yes	0.9884	23.978	14.2852	0.6702	0.7795	15.3453	1.8601	11.0574	1.676	10.0056	1.4491	0.3263	0.9205	1.8681	9.8584	40.6278	18.129	38.0196	24.7479	13.2717	1.86471	10.7789
Eastern Norway	1-3 t/month	rare	yes	0.5488	22.6991	13.5856	0.3347	0.9169	16.7437	1.2791	10.1548	1.629	12.9321	1.8723	0.2583	1.0702	2.3244	8.8139	37.8002	19.1377	39.9299	27.1641	12.7658	2.12788	9.8841
Eastern Norway	1 t/week	1-3 t/month	yes	0.491	21.3825	13.7058	0.6145	0.6863	16.6554	1.7874	12.0517	1.5947	11.5812	1.633	0.1825	1.0278	2.0781	9.0326	36.898	19.4057	39.8783	27.3989	12.4794	2.19553	10.0604
Eastern Norway	1 t/week	never	yes	1.1607	21.7801	14.5569	0.6929	0.8705	15.3344	2.6631	10.3145	1.09	8.2015	0.9788	0.1976	2.5378	3.5521	9.8901	38.9723	19.1695	37.6466	21.0222	16.6244	1.26454	12.4279
Eastern Norway	1 t/week	never	no	0.4753	23.2389	13.4803	0.905	1.0283	16.365	3.1482	11.3397	1.5953	10.5511	1.1945	0.2905	0.7067	1.82	8.4594	38.8457	20.7875	36.9134	25.2148	11.6986	2.15537	9.1661
Eastern Norway	1 t/month	never	no	0.7518	30.9856	21.2339	1.4063	0.8676	16.9796	3.6273	7.9678	0.5783	3.5392	0.3143	0.1409	0.3079	0.3891	5.1952	55.8319	21.7275	19.4257	12.6946	6.7311	1.88596	5.5031
Eastern Norway	1 t/week	>5 t/week	no	0.3707	23.7747	15.7053	0.8662	1.004	15.7112	2.4894	9.0874	2.0049	13.3966	2.4055	0.2337	0.2703	1.8825	6.8587	41.554	19.3912	37.7087	27.8908	9.8179	2.84081	7.129
Eastern Norway	≥4 t/week	1-2 t/week	yes	0.6309	21.3991	15.544	0.7305	0.3253	13.8131	2.4014	8.3802	1.1524	12.6533	1.419	0.141	2.059	2.7671	10.3742	39.0165	16.7836	39.7298	24.0334	15.6964	1.53114	12.4332
Eastern Norway	1 t/week	1-3 t/month	no	0.6783	22.5652	14.8736	1.0471	0.9759	14.7291	2.6208	12.508	1.7481	11.5583	1.9414	0.1666	0.6478	1.9934	7.2072	39.9194	18.5935	38.808	28.2958	10.5122	2.69171	7.855
Eastern Norway	1 t/week	rare	yes	0.353	22.9164	14.4064	0.4819	0.2941	14.532	1.5967	10.4564	1.518	12.6863	2.2088	0.2288	0.5084	2.1239	8.6464	38.8667	16.5831	39.4947	27.7295	11.7652	2.35691	9.1548
Eastern Norway	1 t/week	never	yes	0.6758	21.2697	15.9261	0.6046	0.3655	15.8194	1.5086	10.5491	1.2434	12.7314	1.6537	0.0809	1.9913	2.2327	7.7055	39.2391	17.8886	38.945	26.6772	12.2678	2.17457	9.6968
Eastern Norway				0.6099	22.8699	13.5199	0.4846	0.8141	16.4229	1.2321	11.3189	1.4213	11.5812	1.4329	0.2701	1.2165	2.3164	9.334	38.2374	18.6625	39.541	26.2869	13.2541	1.9833	10.5505
Eastern Norway	2-3 t/week	1-2 t/week	yes	0.554	22.3054	15.6678	0.982	0.4907	12.6544	2.7942	8.6967	1.2543	11.5332	1.6437	0.1623	1.5852	2.6644	10.6193	40.4724	16.166	39.0466	23.6254	15.4212	1.53201	12.2045
Eastern Norway	1 t/week	rare	yes	0.5795	26.2205	14.9678	0.5776	0.9587	16.76	2.729	9.6892	2.0276	11.6705	1.962	0.2245	0.417	1.4859	6.3562	43.1986	20.6818	34.95	26.0729	8.8771	2.9371	6.7732
Eastern Norway	2-3 t/week	1-2 t/week	yes	1.4531	22.9275	14.5153	0.3943	0.2004	15.3637	1.1552	12.2389	1.3261	10.2097	1.4234	0.2994	1.2199	2.8733	7.0777	40.1927	16.885	37.3417	25.6829	11.6588	2.20288	8.2976
Eastern Norway	1 t/week	1-2 t/week	yes	0.7862	18.5295	14.5269	0.563	1.0805	16.8445	1.1492	16.9896	1.492	13.122	1.6853	0.5024	0.6399	1.567	4.5911	35.5161	19.3054	42.0033	33.7578	8.2455	4.09409	5.231
Mid Norway	1 t/week	1-2 t/week	no	0.7035	23.0785	13.704	0.6666	0.9541	16.9173	1.6484	9.6053	1.5961	11.9291	1.9113	0.2772	0.6623	1.8009	7.2411	38.9778	19.7228	35.9726	25.6087	10.3639	2.47095	7.9034
Mid Norway	2-3 t/week	1-2 t/week	yes	0.6754	22.4717	12.7289	0.5737	1.0389	16.9867	1.8562	11.3542	1.3126	9.3477	0.8566	0.386	1.4387	1.9812	9.9206	37.1271	20.0355	37.7737	23.3922	14.3815	1.62655	11.3593
Mid Norway				0.2872	22.4241	13.8197	0.7469	1.0505	15.8644	2.1318	10.56	1.6758	11.8836	1.989	0.2396	0.7851	1.8675	6.9722	37.9175	19.2458	37.0666	26.6915	10.3751	2.57265	7.7573
Mid Norway	1 t/week	1-2 t/week	yes	0.1462	22.3698	13.1492	0.617	0.5191	15.4504	1.4157	12.9755	1.3682	10.4936	1.5219	0.3937	0.8738	1.6998	7.0007	37.0082	17.5812	37.5285	27.0121	10.5164	2.56857	7.8745
Mid Norway	1 t/week	1-3 t/month	yes	0.5807	21.1844	15.0083	0.8351	0.6497	15.3694	2.0797	11.5542	1.2371	11.5533	2.0274	0.2547	0.8156	2.2959	7.7869	38.3834	18.3322	38.4941	26.9584	11.5357	2.33695	8.6025
Mid Norway	1 t/week	1-3 t/month	yes	0.5815	21.3414	14.037	0.782	0.8685	15.4518	2.0782	11.403	1.7997	12.4257	2.5864	0.2242	0.6588	2.4236	6.6828	37.544	18.6571	39.4402	28.9146	10.5256	2.74707	7.3416
Mid Norway	2-3 t/week	1-3 t/month	yes	0.2244	22.9415	12.8002	0.717	0.6655	15.5744	1.6196	13.8671	1.3608	10.4602	1.6368	0.3167	0.9327	1.9546	6.923	37.3996	18.0917	38.805	27.8564	10.9486	2.54429	7.8557
Mid Norway				0.5376	21.3117	14.0785	0.5883	0.9835	17.1766	1.319	14.4809	1.5459	11.6848	1.5885	0.2805	0.3281	1.6501	5.7152	37.2369	19.7593	38.4804	30.0204	8.46	3.54851	6.0433
Mid Norway	1 t/week	rare	yes	0.8073	23.0139	12.7058	0.3596	1.6214	16.7097	1.1494	10.6296	1.3624	12.6195	2.2253	0.2809	1.0137	1.5557	6.6908	37.6506	19.6823	37.8205	27.4314	10.3891	2.6404	7.7045
Mid Norway	1-3 t/month	1-3 t/month	no	0.9788	21.7626	12.6411	0.5357	1.3555	18.1154	1.2124	13.8974	1.5066	11.1396	1.6718	0.4837	0.794	1.9239	5.6615	36.6543	20.8776	38.5794	29.0232	9.5562	3.03711	6.4555
Mid Norway	1 t/week	3-5 t/week	yes	0.7781	23.6388	12.9134	0.4564	1.8766	18.5815	1.0627	10.5517	1.7673	12.0189	2.3429	0.204	0.4056	1.4663	4.8575	38.526	21.764	35.1899	27.7293	7.4606	3.71677	5.2631
Mid Norway	2-3 t/week	3-5 t/week	yes	0.5952	22.6688	13.1242	0.4957	1.1731	18.03	1.3089	12.8795	1.6716	11.4577	2.0603	0.5206	0.6321	1.9091	5.5198	37.5493	20.7331	37.7896	28.7548	9.0348	3.18267	6.1519
Mid Norway	2-3 t/week	rare	yes	0.8463	23.741	14.1796	0.5789	0.9875	15.6175	2.2341	7.9633	1.5078	11.7845	1.6431	0.1943	1.1338	2.1339	8.3715	40.0865	19.0869	35.7543	23.4527	12.3016	1.90648	9.5053
Mid Norway	1 t/week	1-3 t/month	yes	0.4631	21.6953	14.9065	0.7943	0.8242	14.4625	1.9926	10.8628	1.5122	11.7803	1.8963	0.2338	0.8704	2.071	5.961	38.682	17.5271	36.6837	26.5611	10.1226	2.62394	6.8314
Mid Norway	2-3 t/week	1-2 t/week	yes	1.5127	22.8062	12.1375	0.5257	1.276	19.2509	1.2601	12.8656	2.0483	9.6729	1.7987	0.281	0.4576	1.6226	5.9735	36.8612	22.0701	35.6525	26.9579	8.6946	3.10053	6.4311
Mid Norway	1 t/week	1-3 t/month	yes	0.9176	21.3641	12.8468	0.532	1.4103	18.7365	1.7784	9.0384	2.0252	12.1419	2.435	0.1842	0.7638	1.4259	7.0363	36.4746	22.1548	36.4885	26.4662	10.0223	2.64073	7.8001
Mid Norway	2-3 t/week	1-2 t/week	yes	0.4967	21.1939	14.6137	0.6757	0.3845	16.7429	1.8842	10.5848	1.6334	11.9637	2.2989	0.2009	0.4905	1.8116	7.8993	37.8132	19.2028	38.6209	27.324	11.2969	2.41872	8.3898
Mid Norway	1-3 t/month	never	no	0.6988	22.7779	12.5701	0.6788	1.503	19.7973	1.3401	9.9286	2.5441	9.1076	1.2523	0.3304	0.6314	1.4562	7.51	37.702	22.9	34.1003	23.4954	10.6049	2.21552	8.1414
Mid Norway				1.2429	22.1901	12.5494	0.6055	1.0981	15.1631	1.6337	11.5156	1.3616	11.7732	1.6031	0.228	0.6385	1.8114	7.5	37.2817	18.1054	37.7582	26.9629	10.7953	2.49765	8.1385
Mid Norway				0.493	21.2019	13.991	0.6659	1.0679	15.0161	1.5803	10.7875	1.6458	11.864	1.6689	0.319	1.072	2.2315	7.0378	37.067	17.8942	37.8987	26.4937	11.405	2.32299	8.1098
Mid Norway				0.9945	23.2852	14.0118	0.5575	1.1823	17.2286	1.3911	10.6045	2.0242	11.531	2.6409	0.3876	0.2988	1.6997	5.0218	39.5805	20.0363	35.8803	27.7152	8.1651	3.39435	5.3206
Mid Norway	1 t/week	1-2 t/week	yes	0.6125	23.0295	13.6078	0.5929	0.9228	15.2898	1.9027	13.1518	1.7444	11.239	2.39	0.2487	0.3375	1.5066	6.4439	38.5099	18.3866	38.2517	29.2509	9.0008	3.24981	6.7814
Mid Norway	1 t/week	rare	yes	0.6712	22.5446	11.7477	0.8751	1.2928	17.2778	3.1076	8.833	1.3631	12.4808	1.9819	0.1697	0.387	1.3808	7.7046	36.4169	22.0063	36.0362	25.8869	10.1493	2.55061	8.0916
Mid Norway	2-3 t/week	1-2 t/week	yes	0.5285	20.5891	13.9891	0.4979	1.0155	18.4084	1.3396	11.5438	1.6818	10.947	2.002	0.2787	0.2797	1.6884	6.4313	36.5205	20.9613	36.3218	26.9627	9.3591	2.88091	6.711
Mid Norway	1 t/week	1-3 t/month	yes	0.5726	20.7555	13.7788	0.3065	0.8614	19.3653	0.8242	14.8257	1.7259	9.8919	1.2885	0.6473	0.8026	1.8561	6.4192	36.0081	21.3223	38.6753	28.3527	10.3226	2.74666	7.2218
Mid Norway	1 t/week	3-5 t/week	yes	0.8018	21.4793	13.5366	0.6578	1.1274	18.1145	1.5608	12.4827	1.5809	11.0857	1.6518	0.3226	0.6279	1.6195	6.4376	37.3804	21.0899	36.7962	27.3681	9.4281	2.90282	7.0655
Mid Norway	1-3 t/month	rare	yes	0.4717	21.2548	15.0932	0.7657	0.7723	16.537	1.3211	11.8237	1.4953	11.4145	2.6228	0.2422	0.5864	1.562	6.8117	38.5847	18.9424	37.8355	28.0302	9.8053	2.85868	7.3981
Mid Norway	1 t/week	1-2 t/week	yes	0.7735	22.3216	12.8613	0.6065	1.847	19.9812	1.5701	9.5712	1.8327	11.7413	1.6449	0.2073	0.5332	1.4986	5.4982	37.3613	23.5797	33.6764	25.5259	8.1505	3.13182	6.0314
Mid Norway	1-3 t/month	rare	no	0.385	21.9641	13.4457	0.689	1.2707	18.0046	1.4817	11.3768	1.8931	11.889	1.6737	0.3723	0.5808	1.3683	6.0336	37.3991	21.055	36.2812	27.4438	8.8374	3.10542	6.6144
Mid Norway	1-3 t/month	never	yes	0.4128	23.1468	13.6408	0.6135	1.1385	17.3583	1.1276	13.2538	1.2088	10.4611	2.0063	0.3715	0.8912	2.1589	6.6141	38.7572	19.9219	38.1437	27.5684	10.5753	2.60687	7.5053
Mid Norway	1 t/week	3-5 t/week	yes	0.8414	23.225	12.6055	0.7715	1.1319	18.1365	1.5127	11.1219	1.5167	9.6356	0.9922	0.291	0.936	1.7285	8.406	38.4234	21.049	35.7524	23.8458	11.9066	2.00274	9.342
Mid Norway	1-3 t/month	rare	yes	0.9124	23.8622	12.8974	0.6785	1.3154	18.7629	1.5265	11.2729	1.8546	10.4099	1.3998	0.3733	0.6072	1.4786	5.3302	39.1827	21.7869	33.8886	25.7284	8.1602	3.15291	5.9374
Mid Norway	1 t/week	1-3 t/month	no	0.6628	21.2538	13.6672	0.4879	0.9242	15.6339	1.3464	12.2812	1.6208	10.4891	1.695	0.2496	1.2203	2.8073	7.8956	37.0085	18.1223	39.4889	26.6079	12.881	2.06567	9.1159
Mid Norway	1 t/week	1-3 t/month	yes	0.788	21.9223	13.9167	0.3207	0.2442	16.8466	1.247	11.3177	1.0244	9.7554	1.2009	0.2406	1.5033	2.7491	7.2761	37.9494	18.4469	36.2515	23.7912	12.4603	1.90936	8.7794
Mid Norway	2-3 t/week	1-3 t/month	yes	0.5709	20.2927	14.118	0.7585	0.8601	16.256	1.8096	11.0731	1.1516	11.6028	2.232	0.5429	0.3246	1.383	6.4619	36.7871	19.2212	36.0946	26.6174	9.4772	2.80857	6.7865
Mid Norway	1-3 t/month	1-3 t/month	yes	0.6333	21.8052	13.2364	0.6633	0.9429	16.2252	1.5189	11.9757	1.3391	10.3693	1.5822	0.2456	1.3112	2.1569	8.6587	37.2836	18.8531	38.8457	25.864	12.9817	1.99234	9.9699
Mid Norway	1 t/week	3-5 t/week	yes	0.6456	22.4677	13.4985	0.3186	0.9264	16.2237	1.0656	12.4593	1.4301	10.6622	1.3058	0.2116	1.0797	2.1056	8.3074	37.6913	18.4058	38.7237	26.3484	12.3753	2.12911	9.3871
Mid Norway				0.7817	22.7865	14.7098	0.7279	1.0089	16.6082	1.8792	9.1769	1.4401	13.5452	2.438	0.1452	0.3069	1.2165	6.5084	39.7871	19.7342	36.2872	27.5287	8.7585	3.14308	6.8153
Mid Norway	1-3 t/month	rare	yes	0.5767	21.5723	15.5525	0.5427	0.9141	16.5001	1.4253	10.5193	1.5281	13.1009	1.8944	0.1357	0.4553	1.6849	6.6902	39.1197	19.1242	37.0516	27.6096	9.442	2.92413	7.1455
Mid Norway	1 t/week	1-3 t/month	yes	0.8327	22.5739	13.4823	0.5953	1.2912	17.8957	0.8987	11.6031	1.6456	11.6069	1.7273	0.4217	0.8203	1.5285	5.5558	38.2991	20.2645	36.034	27.2282	8.8058	3.09208	6.3761
Mid Norway	2-3 t/week	1-3 t/month	no	0.7647	21.0826	14.6895	0.525	0.9474	16.9345	1.3918	9.8687	1.7691	12.5427	2.4364	0.1815	0.6019	2.0105	8.0653	37.9675	19.5083	38.644	27.3951	11.2489	2.43536	8.6672
Mid Norway	1 t/week	1-2 t/week	yes	0.7458	22.6938	13.6794	0.5613	1.8192	18.0526	1.1286	9.9321	1.6984	13.1509	1.9669	0.2112	0.6197	1.5601	5.9658	38.5609	21.2763	36.4649	27.5483	8.9166	3.08955	6.5855
Mid Norway	1-3 t/month	never	yes	0.6191	22.5987	12.4453	0.7259	1.5608	18.2042	1.693	11.1375	1.3718	10.8767	1.3441	0.2529	0.9453	1.5132	8.126	37.1997	21.6708	36.6293	25.3846	11.2447	2.25747	9.0713
Mid Norway	1 t/week	3-5 t/week	yes	0.2788	22.3308	12.2935	0.6728	0.7342	15.7134	1.3859	14.6736	1.5764	9.4035	1.1711	0.362	1.0218	1.6534	6.9534	36.406	17.9748	37.9402	27.3213	10.6189	2.57289	7.9752
Mid Norway	1 t/week	never	no	0.8603	22.8117	12.9636	0.6044	0.9623	14.8445	1.7761	11.3213	1.539	11.0826	1.7556	0.3127	0.9122	1.9807	8.9631	38.1497	17.7619	39.0126	26.3822	12.6304	2.08879	9.8753
Mid Norway				0.5307	21.4817	14.5373	0.6667	0.9687	15.4461	1.9628	11.1839	1.6845	11.553	1.4447	0.2312	1.0218	2.2392	8.065	37.9384	18.6764	38.8157	26.5154	12.3003	2.15567	9.0868
Mid Norway	1 t/week	1-2 t/week	yes	0.7078	21.2387	14.3987	0.6029	0.6302	17.3689	1.7714	10.9877	1.5949	10.1888	1.7083	0.3757	0.6976	2.0924	6.6293	37.7433	20.0301	35.7981	25.1988	10.5993	2.3774	7.3269
Mid Norway	≥4 t/week	3-5 t/week	yes	0.8087	22.2414	13.7599	0.4197	1.2432	19.2771	1.136	11.6601	2.2454	10.9156	1.8962	0.2616	0.4732	1.7139	5.8785	38.2327	22.127	36.3866	27.3128	9.0738	3.01007	6.3517
Mid Norway				0.6203	20.8513	14.2242	0.5894	0.6608	16.1738	1.4448	12.3326	1.247	10.5744	1.8305	0.2649	0.6271	1.6123	7.2243	37.0101	18.5679	37.1963	26.6054	10.5909	2.5121	7.8514
Mid Norway				0.6015	20.5217	12.8627	0.7574	1.0914	17.338	2.2559	13.0501	2.1123	9.4099	1.2461	0.2338	0.678	1.4888	6.3583	35.4754	21.0047	35.7524	26.3276	9.4248	2.79344	7.0363
Mid Norway				0.4476	21.1104	13.4226	0.3719	1.2471	17.4994	1.0795	12.5711	1.6873	11.27	1.4623	0.1963	1.0105	1.8195	5.8031	36.0664	20.1321	36.9741	27.6253	9.3488	2.95496	6.8136
Mid Norway				0.4893	21.0521	15.0691	0.5758	0.921	14.3976	1.6291	9.9924	1.7097	13.4	2.3349	0.1521	0.4318	1.9489	6.7687	38.0404	17.2201	38.2661	28.2625	10.0036	2.82523	7.2005
Mid Norway	≥4 t/week	1-2 t/week	yes	0.6229	22.1614	14.4674	0.8295	0.9616	15.3101	1.6539	11.6837	1.8531	12.3502	1.7599	0.3097	1.1846	2.3201	6.574	38.9467	18.1418	39.311	28.2929	11.0181	2.56786	7.7586
Mid Norway	1 t/week	1-2 t/week	yes	0.7263	21.0628	12.1766	0.5975	1.2441	17.2385	1.5605	14.7808	1.4032	9.8814	1.1877	0.4018	0.8032	1.7052	7.6642	35.4672	20.2062	38.9901	27.7107	11.2794	2.45675	8.4674
Mid Norway	2-3 t/week	never	no	0.6836	21.8529	14.2444	0.6744	0.9457	14.634	1.5597	12.8603	1.6481	12.1256	2.6508	0.2822	0.5978	2.0951	6.3857	38.2959	17.3596	39.8746	29.9706	9.904	3.02611	6.9835
Mid Norway				0.6452	23.1811	14.8316	0.8374	1.0142	15.2134	2.0397	10.5068	1.3751	12.2603	1.984	0.2445	0.5881	1.6541	7.0556	40.6208	18.5596	37.2169	26.7984	10.4185	2.57219	7.6437
Mid Norway	1 t/week	1-2 t/week	yes	0.7081	20.9574	13.3037	0.7805	1.3046	17.6454	2.0102	12.722	1.798	10.9585	1.7725	0.4928	0.5887	2.0789	6.0465	36.8255	21.2735	37.5026	27.8654	9.6372	2.89144	6.6352
Mid Norway	2-3 t/week	rare	yes	0.8358	21.5262	13.5916	0.5108	1.2395	18.4277	1.6076	11.4539	1.229	10.3016	0.9875	0.4182	1.7301	2.0823	6.804	37.4122	21.8065	35.8953	24.4469	11.4484	2.1354	8.5341
Mid Norway				0.6546	23.5797	10.9654	0.4553	1.6082	16.2951	1.2781	18.6071	1.7534	9.2993	1.2917	0.3912	0.779	1.4002	5.6879	36.4712	19.374	40.3424	31.5525	8.7899	3.58963	6.4669
Mid Norway	1 t/week	1-2 t/week	yes	0.513	21.3842	13.5175	0.6445	0.8763	16.8141	1.8488	10.4325	1.3003	10.4131	1.5519	0.2518	1.1682	2.2677	8.5364	37.108	19.8556	36.7387	24.1476	12.5911	1.91783	9.7046
Mid Norway	1 t/month	1-3 t/month	yes	1.1947	23.6006	12.2657	0.801	1.2342	19.586	2.0809	12.4121	2.0572	8.9744	1.1373	0.4439	0.6065	1.443	6.3673	38.9427	23.1414	34.4994	25.0493	9.4501	2.65069	6.9738
Mid Norway	2-3 t/week	1-3 t/month	yes	0.6381	21.394	14.7204	0.3992	0.9279	14.6327	0.6876	11.1725	1.5514	13.0906	2.3067	0.155	0.9393	2.4367	6.8292	37.9372	16.4778	39.881	28.9408	10.9402	2.64536	7.7685
Mid Norway	2-3 t/week	rare	yes	0.6917	21.7105	14.2932	0.7882	1.1616	16.0763	1.8937	9.0577	1.425	11.8782	2.0772	0.2078	0.4514	1.5981	7.4934	38.6544	19.391	35.3446	25.1846	10.16	2.4788	7.9448
Mid Norway	2-3 t/week	1-2 t/week	yes	0.7371	21.7249	13.4375	0.614	1.0837	16.6164	1.5755	10.0275	1.5349	12.8108	2.0337	0.2326	0.6224	1.8321	6.6668	37.6023	19.4842	36.8849	27.0604	9.8245	2.75438	7.2892
Mid Norway	2-3 t/week	1-3 t/month	yes	0.4084	22.3264	12.738	0.7276	1.685	17.1475	1.7486	12.2316	1.5976	10.1579	1.1168	0.3462	0.7352	1.4989	6.2345	37.3396	20.8166	34.9207	25.6102	9.3105	2.75068	6.9697
Mid Norway				0.7171	21.3678	12.4281	0.6364	0.5073	16.6252	1.6817	15.1411	1.6685	9.9438	1.3239	0.38	0.9467	1.5793	7.0445	36.0639	19.1211	39.1717	28.6055	10.5662	2.70726	7.9912
Mid Norway	1-3 t/month	1-3 t/month	no	0.6434	21.2163	13.3254	0.5719	1.2776	17.0605	1.4403	10.768	1.6059	12.5267	2.7707	0.3264	0.4359	1.8717	5.5428	36.8972	19.9816	37.1991	28.4662	8.7329	3.25965	5.9787
Mid Norway				0.7795	20.7857	13.7469	0.5098	0.8014	16.9396	1.3181	12.6347	1.6041	12.9538	2.0758	0.2765	0.5454	1.846	6.6613	36.6199	19.3303	39.8637	29.96	9.9037	3.02513	7.2067
Mid Norway	1 t/month	1-3 t/month	no	0.8156	21.3256	15.3205	0.5581	0.9275	15.3208	0.7816	11.0299	1.0512	13.1159	1.1308	0.2767	2.5538	2.6637	6.7035	38.9719	17.1919	39.6974	26.6778	13.0196	2.04905	9.2573
Mid Norway	2-3 t/week	rare	yes	0.8857	22.0813	14.813	0.2821	1.4125	17.3382	0.5417	10.3322	1.8438	11.591	2.444	0.3114	0.3948	2.0302	5.2439	38.9477	19.4538	35.6749	27.0594	8.6155	3.14078	5.6387
Mid Norway				0.5585	20.7247	15.2263	0.62	0.9508	14.7556	1.6737	10.7068	1.6194	12.2247	2.3546	0.2151	0.6571	2.0609	6.4468	38.0537	17.6928	37.6427	27.6112	10.0315	2.75245	7.1039
Mid Norway				1.3592	22.0593	12.7141	0.3884	1.1106	16.2794	0.8798	16.6059	1.6712	9.705	1.738	0.4217	0.571	1.6736	4.5334	37.3177	18.537	38.2545	30.3514	7.9031	3.84044	5.1044
Mid Norway	1 t/week	3-5 t/week	yes	0.8848	23.1646	15.1807	1.0154	0.8907	15.2152	2.0062	9.6401	1.3607	12.7304	1.9301	0.2711	0.4463	1.4997	6.8557	41.3671	18.4194	36.2291	26.4041	9.825	2.68744	7.302
Mid Norway				0.6447	21.9465	14.3248	0.8625	1.1719	14.6433	1.9143	12.8059	1.877	12.4812	1.9957	0.2837	0.4176	1.3748	6.0818	38.775	17.9128	38.7332	30.048	8.6852	3.45968	6.4994
Mid Norway				0.6735	20.5381	13.789	0.7972	0.9301	15.1618	1.5527	13.2024	1.8345	12.2349	2.2086	0.3041	0.4044	1.5082	6.1225	36.8494	17.9819	39.2683	30.3976	8.8707	3.42674	6.5269
Mid Norway	1 t/week	rare	yes	0.5862	22.9342	14.3477	0.5535	1.2454	15.7061	1.0948	11.2547	1.2394	11.0579	1.59	0.1621	0.5632	1.6674	7.0642	39.5749	18.1974	36.1905	25.8656	10.3249	2.50517	7.6274
Mid Norway	1 t/week	3-5 t/week	yes	0.5666	21.6618	12.6858	0.6143	1.0093	17.6748	1.7352	13.4239	1.408	10.9807	1.9762	0.3873	0.4182	1.5858	6.4452	36.832	20.7361	37.7928	28.4114	9.3814	3.02848	6.8634
Mid Norway				0.6007	23.4072	11.4699	0.4381	1.5428	20.7692	1.3454	13.101	1.6662	9.9357	1.3851	0.4456	0.3984	1.259	5.8611	36.8187	23.9407	35.091	26.6769	8.4141	3.1705	6.2595
Northern Norway	2-3 t/week	rare	yes	0.4367	23.6846	13.3443	0.7281	1.9013	17.2053	1.9993	9.1896	1.7675	13.2331	2.3445	0.2122	0.4562	1.5368	5.8257	38.8564	21.2647	36.019	27.5501	8.4689	3.25309	6.2819
Northern Norway				0.7475	22.4204	12.6427	0.5077	0.925	17.7419	1.3299	14.6409	1.3426	11.8869	1.9761	0.4039	0.3394	1.3918	5.4553	36.9973	20.3136	38.3798	30.507	7.8728	3.87499	5.7947
Northern Norway	1 t/week	1-3 t/month	yes	0.6382	23.0993	13.1895	0.5671	1.1763	18.2754	1.2242	15.8435	1.6822	9.87	1.5104	0.4452	0.5614	1.4646	5.0537	38.2294	20.9678	37.3438	29.525	7.8188	3.77615	5.6151
Northern Norway				0.2435	22.8535	14.8833	0.5849	1.0218	15.1362	1.3494	10.98	2.174	11.902	1.9904	0.1965	0.5276	1.7837	8.085	39.2363	17.712	38.512	27.7507	10.7613	2.57875	8.6126
Northern Norway	1 t/week	1-2 t/week	yes	0.4198	22.1565	14.3028	0.5904	0.9706	16.0739	1.2616	12.4946	2.6123	11.3186	1.8185	0.1922	0.8006	1.7672	6.795	38.1881	18.5729	38.7872	28.9661	9.8211	2.94937	7.5956
Northern Norway	1-3 t/month	rare	no	0.5596	21.4826	13.119	0.466	1.0592	17.9973	1.741	15.3501	1.1446	8.8172	1.0716	0.5197	1.6355	2.1414	7.2262	36.2874	21.2388	38.5353	26.805	11.7303	2.28511	8.8617
Northern Norway	1-3 t/month	1-3 t/month	yes	0.3757	21.9668	12.8584	0.4369	0.9033	18.7226	1.338	17.0848	1.1452	9.6516	1.1421	0.5479	1.0222	1.9317	5.9446	36.3503	21.2071	39.2024	29.3529	9.8495	2.98014	6.9668
Northern Norway				0.3364	25.1957	12.9131	0.5922	2.0612	15.965	1.4591	10.6251	1.5633	11.8353	2.3316	0.2227	0.3644	1.541	6.1057	40.1663	19.6137	35.5875	27.0811	8.5064	3.18361	6.4701
Northern Norway	1 t/week	1-2 t/week	no	0.4673	21.739	13.8794	0.6135	0.952	14.6471	1.5832	12.6976	1.4557	11.4959	1.3394	0.2332	1.1889	1.8784	8.2453	37.4014	17.3819	39.5144	27.4974	12.017	2.28821	9.4342
Northern Norway	1-3 t/month	1-3 t/month	yes	0.4367	26.955	16.2333	0.7124	1.822	18.8314	1.5051	8.9393	1.2726	8.7579	0.9531	0.1916	0.4517	1.1075	5.0189	45.1082	22.2757	27.8521	20.4741	7.378	2.77502	5.4706
Northern Norway				0.633921	23.5907	13.1574	0.376205	1.56305	16.4739	0.986819	13.1441	1.89675	10.7455	1.22405	0.417012	1.05049	2.33865	6.51215	38.6611	19.2995	39.0634	27.7718	11.2916	2.4595	7.56264
Northern Norway	1-3 t/month	1-3 t/month	yes	0.2871	22.9639	13.7284	0.511	0.9661	16.2694	1.6034	14.4642	1.4583	10.9609	2.1034	0.2995	0.5988	2.0931	6.5284	38.1124	19.0962	39.59	29.5451	10.0449	2.9413	7.1272
Northern Norway	2-3 t/week	1-2 t/week	yes	0.7525	23.9499	12.559	0.4424	1.3419	16.503	1.2952	14.1521	1.5196	9.3474	0.7407	0.4215	2.0279	1.9821	8.4061	38.3962	19.3869	39.4619	26.1909	13.271	1.97354	10.434
Northern Norway	2-3 t/week	1-3 t/month	no	0.5234	22.3168	14.1812	0.7125	0.9796	15.5812	2.7026	11.0798	1.2298	8.7745	1.0531	0.1479	1.8738	2.8144	9.3971	38.4517	19.6167	37.1759	22.4358	14.7401	1.52209	11.2709
Northern Norway				0.401376	24.9592	16.8777	0.415591	0.870293	18.4501	1.33809	13.0257	0.996771	7.88874	0.752596	0.217045	1.00335	1.74131	5.69858	43.3544	21.0738	32.8179	23.3981	9.41979	2.48393	6.70193
Northern Norway	1 t/week	1-3 t/month	yes	0.5889	24.1502	12.734	0.4533	1.2815	17.2348	1.2919	14.2881	1.3702	10.7075	1.7593	0.3279	0.6122	1.2589	6.3428	38.5577	20.0366	37.5522	28.8512	8.701	3.31585	6.955
Northern Norway	≥4 t/week	3-5 t/week	yes	1.1265	24.7979	11.9156	0.3956	1.7175	16.4942	1.4797	12.7003	1.8232	7.6713	0.5851	0.4501	2.1323	2.2352	7.7304	38.9754	19.9101	36.1777	23.0495	13.1282	1.75572	9.8627
Northern Norway				0.7635	28.1337	14.4963	0.6061	1.0088	18.983	5.2151	15.7198	0.9171	5.469	0.406	0.2942	0.4255	3.5873	1.5018	44.9912	25.4626	29.1578	23.129	6.0288	3.83642	1.9273
Northern Norway	1-3 t/month	never	yes	0.6387	23.1204	13.5684	0.5068	1.0709	14.8718	1.527	12.9757	1.8056	10.1227	0.8552	0.3624	2.2265	1.8787	8.387	38.5903	17.722	39.4406	26.0921	13.3485	1.95468	10.6135
Northern Norway	2-3 t/week	1-3 t/month	yes	0.4043	23.0553	13.6377	0.4665	0.9527	15.465	1.2884	13.58	1.7846	11.5314	1.8181	0.4374	0.8758	1.926	7.1816	38.3222	17.8829	40.1945	29.2885	10.906	2.68554	8.0574
Northern Norway				0.3559	25.0717	17.0747	0.6624	0.8478	17.7646	2.0834	14.5443	1.4311	6.4771	1.1494	0.5297	0.4119	0.8414	4.1606	44.1127	21.003	30.3017	24.0314	6.2703	3.83258	4.5725
Northern Norway	1 t/week	never	yes	0.5946	23.1696	13.6044	0.567	0.9838	16.5275	1.5606	14.4525	1.4358	10.0883	1.3438	0.3439	0.8752	1.5685	7.275	38.6621	19.2929	38.5135	27.89	10.6235	2.62531	8.1502
Northern Norway	1-3 t/month	rare	yes	0.7104	23.0459	12.2309	0.3253	1.3291	16.3567	1.0329	16.2092	1.7128	8.6864	1.484	0.3359	0.7333	1.9292	7.1247	36.9825	18.9228	39.0803	28.7471	10.3332	2.78201	7.858
Northern Norway	1 t/week	rare	no	0.6195	22.3589	14.0427	0.5531	0.5943	15.3856	1.6865	14.6439	2.2378	9.1416	1.1707	0.3564	1.2923	2.2938	7.1645	38.4208	18.0019	38.9811	27.5384	11.4427	2.40663	8.4568
Northern Norway	1 t/week	rare	no	0.9265	24.572	12.5947	0.5699	1.1291	17.9468	1.2958	15.8594	1.4759	8.3061	0.8306	0.4429	0.7677	1.5574	5.9936	39.3906	20.534	36.1172	26.7744	9.3428	2.86578	6.7613
Northern Norway				0.8126	23.7227	12.2409	0.5876	1.1827	18.8706	1.3123	13.4378	1.3673	8.7648	1.0412	0.3128	1.1224	1.8699	7.416	38.1068	21.5455	36.1049	25.1009	11.004	2.28107	8.5384
Northern Norway	2-3 t/week	1-3 t/month	yes	0.0771	21.6057	13.9084	0.4447	0.9535	16.2757	1.2543	13.3028	1.2889	11.2806	1.6544	0.3041	1.8635	2.1241	7.1197	36.9156	18.9573	39.8721	27.9119	11.9602	2.33373	8.9832
Northern Norway	1 t/week	3-5 t/week	no	0.617376	28.4342	18.9995	0.574171	1.04664	17.8815	1.28524	10.1704	1.09918	6.83924	0.965501	0.1	0.775671	1.30122	3.87759	49.6309	20.4362	26.597	19.7658	6.83118	2.89347	4.65326
Northern Norway	1 t/week	1-2 t/week	yes	0.7082	22.7769	13.0476	0.5984	1.0537	16.8254	1.6435	15.0111	1.5086	11.9969	2.0735	0.3422	0.4435	1.4446	6.115	37.8958	19.7489	40.1787	31.2855	8.8932	3.51791	6.5585
Northern Norway	2-3 t/week	1-2 t/week	yes	0.9969	24.2898	10.4843	0.4723	1.5346	20.2093	1.1872	17.2114	1.3768	6.8583	0.5271	0.6738	1.9164	1.7111	5.796	37.1123	23.1916	36.7411	26.3129	10.4282	2.52324	7.7124
Northern Norway	1 t/week	3-5 t/week	yes	0.3852	23.7951	14.3861	0.4171	1.1366	17.5482	1.3993	11.4571	1.8718	12.5135	2.5561	0.2137	0.2829	1.3658	5.5597	39.8023	20.3731	37.0754	29.2125	7.8629	3.71523	5.8426
Northern Norway	2-3 t/week	1-2 t/week	yes	0.7078	30.1201	18.3747	0.7725	1.0012	20.8175	2.0608	11.3179	0.7252	4.2225	0.2238	0.3496	0.509	0.5487	3.7752	51.1745	24.0425	22.4537	16.7335	5.7202	2.92533	4.2842
Northern Norway	1 t/month	never	no	1.061	29.7452	12.5314	0.7028	1.9417	19.4637	1.702	17.3338	1.3465	4.3923	0.247	0.4629	0.5745	0.4122	4.0863	45.1708	23.2808	29.5915	23.5939	5.9976	3.93389	4.6608
Northern Norway				0.6272	32.4002	20.6848	0.7787	1.1971	19.2795	2.0059	6.7546	0.5043	2.4488	0.303	0.2157	0.246	0.2573	3.0768	55.8605	22.6875	14.8662	10.3165	4.5497	2.26751	3.3228
Western Norway	2-3 t/week	1-2 t/week	no	0.3884	20.8235	13.7678	0.7566	0.9299	15.7035	2.2643	13.0645	1.3568	11.3918	1.3206	0.3906	0.9982	1.7718	7.7598	36.3831	19.0966	39.1661	27.7788	11.3873	2.43945	8.758
Western Norway	1-3 t/month	1-3 t/month	yes	0.6883	23.1295	13.6744	0.7391	1.1268	17.6317	1.8899	16.3109	1.5973	8.8487	1.3697	0.3733	0.415	1.3455	5.5969	39.0074	20.9294	36.8856	28.7409	8.1447	3.52879	6.0119
Western Norway	2-3 t/week	rare	yes	0.1622	22.2476	14.5352	0.808	0.6059	14.486	2.1086	11.4439	1.7596	13.2429	2.8686	0.1548	0.404	2.0113	6.5179	38.3566	17.4075	39.7678	30.3047	9.4631	3.20241	6.9219
Western Norway	1 t/week	1-3 t/month	yes	0.7002	24.6146	14.3853	0.6745	0.6393	17.4066	1.4673	14.0253	2.1241	11.6328	1.7092	0.3986	0.3358	1.5337	5.3257	40.9976	19.699	38.5168	30.2839	8.2329	3.6784	5.6615
Western Norway	1 t/week	never	no	0.4828	21.6385	16.1748	0.8506	0.6243	16.5002	1.9335	10.8481	1.5043	12.5183	1.8019	0.1837	0.6361	1.7621	6.7191	39.7749	19.2588	37.2198	27.4471	9.7727	2.80855	7.3552
Western Norway	2-3 t/week	3-5 t/week	yes	0.4965	22.8761	13.5585	0.5185	1.1614	18.3044	2.4171	11.8356	1.5315	9.1059	1.3926	0.2697	1.242	2.1755	7.9225	38.1479	22.2535	36.2475	24.33	11.9175	2.04154	9.1645
Western Norway				0.5199	20.9701	12.9294	0.1	0.9338	17.0459	1.2079	14.7101	1.5667	13.1883	2.2442	0.5213	0.5719	1.6751	6.4331	34.9806	19.8728	41.9914	32.5332	9.4582	3.43968	7.005
Western Norway	1 t/week	rare	yes	0.4243	22.8936	15.0046	0.8622	0.8778	16.2322	1.9986	10.2137	1.7132	12.2044	2.2907	0.2495	0.2677	1.7429	5.8711	39.8206	19.2559	35.8401	27.2651	8.575	3.1796	6.1388
Western Norway	1-3 t/month	3-5 t/week	yes	0.4389	23.5399	14.4692	0.577	0.9487	17.4574	1.8221	10.6849	1.3196	11.9911	2.0971	0.2875	0.3738	1.7464	7.0625	39.5894	20.2282	36.7137	26.7875	9.9262	2.69867	7.4363
Western Norway	1-3 t/month	rare	no	0.6254	23.1743	13.046	0.4334	1.2526	16.731	1.6905	11.5054	2.0243	10.5377	1.4457	0.3063	1.3537	2.6138	7.5007	37.9174	19.9766	38.3473	26.023	12.3243	2.11152	8.8544
Western Norway	1-3 t/month	rare	yes	0.8219	22.391	14.625	0.6585	0.8839	16.9557	2.0299	11.2525	1.5223	12.9569	2.0807	0.2638	0.2871	1.3391	6.3751	38.715	20.1509	37.11	28.551	8.559	3.33579	6.6622
Western Norway				0.9547	23.2131	13.8573	0.1	1.2686	15.5327	1.8253	14.2657	2.2478	11.5163	1.9511	0.3514	0.5425	1.548	7.6899	38.6271	19.6325	41.2587	30.7342	10.5245	2.92025	8.2324
Western Norway				0.4336	21.506	14.6993	0.5904	0.7076	13.9822	1.9058	10.1585	1.467	14.0248	1.584	0.2708	1.0436	2.2461	8.3251	37.8658	16.8789	39.9197	27.7636	12.1561	2.28392	9.3687
Western Norway	1 t/week	1-2 t/week	no	0.6805	21.2882	14.8778	0.6831	0.8586	15.0639	2.5748	11.4606	2.2172	11.2389	1.599	0.1829	0.8841	1.9828	8.0886	38.2814	18.9222	38.7946	27.1487	11.6459	2.33118	8.9727
Western Norway	2-3 t/week	never	yes	0.5846	22.394	14.7357	0.6483	1.0928	17.4154	1.8953	10.1725	1.7941	11.3527	1.9468	0.2114	0.5178	1.7777	7.8839	39.0459	20.6131	36.7391	25.8778	10.8613	2.38257	8.4017
Western Norway	1 t/week	never	no	0.7165	23.9112	13.2077	0.5845	1.5642	16.1731	1.5996	11.1738	1.4473	12.9156	2.0764	0.2493	0.4767	1.8685	7.2185	39.026	19.5032	38.6147	28.3621	10.2526	2.76633	7.6952
Western Norway	2-3 t/week	1-3 t/month	no	0.6392	22.8803	12.2199	0.3841	1.0349	18.9155	1.5965	17.0298	2.1898	8.0067	1.4272	0.2216	0.5853	1.6595	6.3352	36.6703	21.813	38.1782	29.0339	9.1443	3.17508	6.9205
Western Norway	1 t/week	rare	yes	0.5724	23.0339	15.3596	0.6004	0.7089	15.5238	1.969	12.6937	2.1002	10.4143	1.3059	0.2195	0.4696	1.721	7.0917	40.2231	18.4004	36.7572	26.8728	9.8844	2.71871	7.5613
Western Norway	1-3 t/month	never	yes	0.5274	24.4977	14.1019	0.7091	0.788	15.6915	2.1803	10.9048	1.5849	12.7062	1.9447	0.3217	0.3792	1.6492	5.9109	40.6961	18.8969	36.6678	28.0626	8.6052	3.26112	6.2901
Western Norway	2-3 t/week	>5 t/week	no	0.707	24.5909	14.186	0.9048	1.2277	16.9829	2.4544	11.5493	1.5592	9.3613	1.071	0.2842	0.432	1.4011	6.503	41.1887	20.9453	33.2503	24.2226	9.0277	2.68314	6.935
Western Norway				0.5396	23.1245	12.7474	0.5221	1.3039	16.5446	1.3707	13.3926	1.5959	11.9161	1.4375	0.3134	0.962	1.7859	7.1967	37.5432	19.3928	39.5343	28.9353	10.599	2.73	8.1587
Western Norway	1 t/month	rare	yes	0.469	20.8267	13.1641	0.7157	0.8405	17.6359	1.8241	14.6555	1.1009	11.6495	1.6622	0.4803	1.1522	1.3996	7.4207	35.8732	20.5506	40.5717	29.7141	10.8576	2.73671	8.5729
Western Norway	1 t/week	1-2 t/week	yes	0.6318	23.5142	12.9835	0.5147	1.0453	20.4836	2.0567	13.1187	1.15	10.1847	0.8703	0.3484	0.9023	2.0673	7.803	38.0641	23.5856	37.0891	25.6295	11.4596	2.23651	8.7053
Western Norway	1 t/week	never	yes	0.4592	22.3516	14.4199	0.8311	0.6276	15.4342	2.0196	11.4398	1.7151	11.1077	1.5477	0.3172	0.562	1.8235	8.3853	38.8367	18.3571	37.706	26.1026	11.6034	2.24956	8.9473
Western Norway	1-3 t/month	rare	yes	0.4261	26.4185	15.0647	0.5836	1.1704	15.6654	1.4695	10.273	1.5658	9.4721	1.3781	0.2018	0.6333	1.4181	7.8471	42.9109	18.3053	33.4059	22.9571	10.4488	2.1971	8.4804
Western Norway	1 t/week	1-3 t/month	yes	0.7288	26.6597	15.079	0.5165	1.5911	21.331	1.558	14.2406	1.5962	6.169	0.9097	0.5552	0.2634	0.6542	4.0977	43.7512	24.677	29.2513	23.2148	6.0365	3.84574	4.3611
Western Norway	1 t/week	never	no	0.734	23.706	14.8997	0.6044	1.2916	16.9585	1.2286	9.7507	1.9511	12.6236	2.3044	0.3176	0.3516	1.8191	6.4909	40.6422	19.6864	37.1363	27.6218	9.5145	2.90313	6.8425
Western Norway	1-3 t/month	1-3 t/month	yes	0.5936	23.4061	14.1823	0.631	0.6299	16.186	1.4056	12.9205	1.5922	11.3826	1.8057	0.5435	0.5267	2.1874	7.02	39.5141	18.2215	39.1299	28.319	10.8109	2.61949	7.5467
Western Norway	1 t/week	1-2 t/week	yes	0.8734	25.8937	14.2475	0.8152	0.9822	15.3865	2.4909	10.9343	1.9024	9.3155	1.5059	0.2913	0.5551	1.7646	6.5854	42.6562	19.126	33.6485	24.2024	9.4461	2.56216	7.1405
Western Norway	2-3 t/week	1-2 t/week	no	0.6286	22.5538	13.9381	0.384	0.8738	17.6201	1.5413	11.3452	1.0919	11.5208	1.7315	0.3725	0.8348	1.8638	7.6803	38.1253	20.3083	37.2455	26.2163	11.0292	2.37699	8.5151
Western Norway	2-3 t/week	1-2 t/week	yes	0.3835	24.2982	15.2071	0.6036	1.501	17.3213	1.3427	10.2599	1.5735	11.2183	1.495	0.1243	0.8647	2.0095	6.6663	41.1736	20.3443	35.2088	25.0724	10.1364	2.4735	7.531
Western Norway				0.5414	25.5109	6.9445	0.3941	3.3249	22.4861	0.709	21.0983	2.1661	7.2523	0.3807	0.586	0.5815	0.6743	3.753	35.1466	26.8291	37.957	31.8518	6.1052	5.21716	4.3345
Western Norway	1 t/week	rare	no	0.4449	22.0821	14.8932	0.6774	0.6527	14.8622	1.9644	11.6113	1.3949	12.5363	1.7918	0.204	0.7309	2.0119	8.1523	38.8372	17.68	39.5543	27.9508	11.6035	2.40882	8.8832
Western Norway	1 t/week	1-3 t/month	no	0.8255	23.4356	13.6506	0.744	1.1507	17.0352	1.8835	14.3549	1.8435	10.3055	1.0904	0.3423	1.06	1.7479	8.2269	39.4381	20.2691	39.8394	28.1362	11.7032	2.40415	9.2869
Western Norway	2-3 t/week	1-2 t/week	yes	0.5261	25.5128	14.0783	0.5613	1.2591	17.4672	1.7509	10.5853	1.054	9.9498	1.5217	0.2303	0.7288	0.7879	6.0668	41.4139	20.6393	31.39	23.2669	8.1231	2.86429	6.7956
Western Norway	1-3 t/month	3-5 t/week	yes	0.7815	23.6797	12.97	0.5496	1.0726	17.1231	1.6382	15.6376	1.6147	10.1843	1.5501	0.3437	0.6362	1.2195	5.7256	38.8259	20.2142	38.036	29.7239	8.3121	3.57598	6.3618
Western Norway	1 t/month	rare	yes	0.5502	21.8193	14.4993	0.7363	0.7616	15.0401	1.6253	15.6758	1.6194	10.2592	1.3444	0.3494	1.1934	2.8276	6.8585	38.3558	17.7081	41.2329	29.557	11.6759	2.53145	8.0519
Western Norway	1 t/week	1-2 t/week	yes	0.4808	26.8879	15.2738	0.8718	0.9988	17.8281	2.7012	9.8196	1.0785	8.4217	1.0595	0.2406	1.293	1.793	8.1975	44.3418	21.8205	32.9002	20.9089	11.9913	1.74367	9.4905
Western Norway	1 t/week	1-2 t/week	no	0.7488	26.5554	17.0054	0.7446	0.7493	16.701	1.8137	10.0435	1.1292	8.4647	1.0744	0.1649	0.3614	1.1154	5.6099	45.9445	19.4953	28.6527	20.999	7.6537	2.74364	5.9713
Western Norway	1 t/week	never	yes	0.3774	21.722	14.9517	0.6264	0.7401	16.22	2.0459	12.0928	1.4529	12.441	3.0938	0.1702	0.2035	1.8378	5.6825	38.4857	19.3248	37.9316	29.7991	8.1325	3.6642	5.886
Western Norway	1-3 t/month	1-3 t/month	no	0.5202	26.966	17.0642	0.8109	0.791	16.8428	1.9779	9.4193	1.733	10.7242	1.8253	0.2174	0.3541	1.5503	5.9291	46.1751	19.7644	32.8483	24.3783	8.47	2.87819	6.2832
Western Norway	1 t/week	1-3 t/month	yes	0.4008	22.476	12.9338	0.5885	1.086	15.9421	1.9066	13.4653	1.5065	12.0207	2.0409	0.2211	0.7128	1.9803	6.9404	37.1012	19.1322	39.8892	29.7603	10.1289	2.93816	7.6532
Western Norway	1 t/week	1-2 t/week	yes	0.5388	24.2409	16.3587	0.4337	0.8179	16.7611	1.3384	12.2858	1.0527	9.7151	1.0032	0.2025	0.6422	1.5021	6.5539	42.0502	18.9174	33.5136	24.3013	9.2123	2.63792	7.1961
Western Norway	1 t/month	1-3 t/month	no	0.326	22.479	11.2932	0.4766	1.2926	18.8403	1.2423	19.1852	1.194	9.9044	0.916	0.2737	0.8104	1.7029	5.6665	35.2638	21.5464	40.5549	31.6791	8.8758	3.56915	6.4769
Western Norway	2-3 t/week	1-3 t/month	yes	0.8915	25.726	13.096	0.607	2.1696	17.4553	1.5717	9.2504	1.6964	10.3249	1.7967	0.2811	0.4952	1.6182	6.6952	41.135	21.4041	33.5225	23.8698	9.6527	2.47286	7.1904
Western Norway	1-3 t/month	never	yes	0.6005	31.5547	18.9124	0.907	1.3978	18.8964	2.1282	9.4353	1.1133	5.7713	0.8507	0.1635	0.2128	0.8109	4.7323	52.9993	22.5698	23.9392	17.4904	6.4488	2.71219	4.9451
Western Norway	1 t/week	rare	yes	0.6046	28.8072	21.3629	1.004	0.434	18.4858	2.4804	7.6798	0.7298	4.9767	0.4961	0.192	0.2018	0.3166	3.9164	53.1633	21.6315	19.1583	14.1444	5.0139	2.82104	4.1182
Western Norway				0.6075	22.0385	14.4163	0.3915	0.8967	17.3272	1.4096	13.3577	1.3673	11.8686	1.419	0.1741	0.5764	1.8446	6.5137	38.149	19.9942	38.2678	28.6293	9.6385	2.97031	7.0901
Western Norway				1.4024	21.4353	12.5576	0.431	1.3622	22.0841	1.466	13.3889	1.2274	6.8982	0.292	0.5205	2.985	1.477	5.7962	36.7951	26.0736	33.4831	22.0786	11.4045	1.93596	8.7812
Western Norway	1 t/week	rare	yes	0.5077	26.5766	14.9961	0.6369	1.3727	17.5785	1.1731	13.9911	1.3235	8.6193	1.383	0.2535	0.3416	0.9522	5.0243	43.5328	20.2635	32.5548	25.5509	7.0039	3.6481	5.3659
Western Norway	1-3 t/month	1-2 t/week	yes	0.8286	23.1648	13.011	0.5742	1.2095	17.7023	1.8294	12.8493	1.1236	9.6074	0.9186	0.4118	1.4343	2.0594	8.5425	38.2741	21.0085	37.6938	24.8632	12.8306	1.9378	9.9768
Western Norway	2-3 t/week	1-2 t/week	yes	0.7205	22.9176	15.5421	0.9597	1.088	18.2296	1.728	13.3124	2.9828	9.3313	1.8421	0.1997	0.278	1.5548	6.3367	41.0432	21.3341	36.9608	28.1978	8.763	3.21782	6.6147
Western Norway	1 t/week	rare	no	0.4241	21.8076	14.1888	0.5569	0.9048	15.7922	1.8147	13.0775	2.0619	11.8655	2.4824	0.4548	0.4061	1.9981	5.8353	37.681	18.7345	39.2972	30.3648	8.9324	3.3994	6.2414
Western Norway	1 t/week	never	yes	0.5236	21.7943	13.7639	0.8293	0.908	15.1637	2.1339	12.3272	1.408	11.8892	1.8853	0.3474	0.5714	1.8297	7.8371	37.6667	18.3891	39.127	28.2184	10.9086	2.5868	8.4085
Western Norway				0.135	21.1159	15.6743	0.1	0.5193	15.3631	0.9665	11.4692	3.1331	10.9359	2.3223	0.2355	0.8682	2.9792	6.7785	37.508	17.4879	39.9154	28.4954	11.42	2.49522	7.6467
Western Norway	2-3 t/week	1-2 t/week	yes	0.4646	24.3319	14.5905	0.7505	1.0037	15.6099	2.3128	13.194	1.8936	11.4248	2.1928	0.2097	0.4477	1.5047	7.24	41.2128	19.1239	39.1387	29.3711	9.7676	3.00699	7.6877
Western Norway	1 t/week	1-2 t/week	yes	0.9164	22.909	12.2204	0.6425	1.2938	19.6814	1.285	15.696	1.6593	9.6665	1.5243	0.3542	0.1772	1.1457	4.4849	37.5343	22.5649	35.9078	29.3116	6.5962	4.44371	4.6621
Western Norway	2-3 t/week	1-2 t/week	no	0.612	24.8925	13.3804	0.5994	1.3788	18.66	1.5513	12.3272	1.6683	9.9602	1.6664	0.3079	0.1765	1.2412	5.3647	40.2938	21.7644	33.7385	26.3437	7.3948	3.56246	5.5412
Western Norway	1 t/week	1-2 t/week	yes	0.745	27.8461	16.787	0.7473	0.9876	19.8834	2.2394	10.131	1.0694	7.5803	1.1202	0.4014	0.2238	0.8306	3.7441	47.0601	23.3641	25.9166	20.3371	5.5795	3.64497	3.9679
Western Norway				0.8023	21.9984	13.5622	0.3249	0.7829	18.0328	1.0932	13.3671	1.4859	11.7957	1.62	0.1	0.8706	1.681	7.0327	37.0443	20.1832	38.7361	28.7642	9.9719	2.88453	7.9033
Western Norway	1 t/week	1-2 t/week	yes	0.7176	23.9705	14.1803	0.5215	1.1256	16.5378	1.462	11.7268	1.6278	11.5838	1.8338	0.2759	0.3854	1.9396	5.9777	40.1501	19.3155	36.0343	27.0759	8.9584	3.0224	6.3631
Western Norway	2-3 t/week	1-3 t/month	yes	0.8432	28.8924	15.2578	0.4975	1.4809	19.7775	1.6867	10.627	1.2435	6.9447	0.682	0.3347	0.3723	0.9456	4.2334	46.3233	23.0713	26.1147	19.8006	6.3141	3.13593	4.6057
Western Norway	1 t/week	1-2 t/week	yes	0.6354	24.057	12.948	0.6555	1.194	16.9008	1.8992	11.6741	1.4708	12.2718	2.5719	0.3062	0.2676	1.2762	5.7936	39.0436	20.1808	37.0852	29.0556	8.0296	3.61856	6.0612
Western Norway	1-3 t/month	rare	yes	0.5418	20.9288	15.6942	0.6127	0.6467	17.0344	1.7928	11.5375	2.6656	12	2.1184	0.1716	0.3036	1.8937	6.1312	38.6068	19.7668	37.9465	29.1595	8.787	3.31848	6.4348
Western Norway	2-3 t/week	3-5 t/week	no	0.5447	21.4618	15.2099	0.5947	0.6675	16.3896	1.2657	11.3652	1.1515	12.2337	1.3289	0.3432	1.1003	2.4069	7.284	38.5958	18.4916	38.2248	26.6339	11.5909	2.29783	8.3843
Western Norway				1.0414	21.6064	15.0332	0.4823	0.9072	16.5873	1.9642	11.1084	1.0536	11.5179	2.0128	0.2589	0.4297	1.4288	5.7693	39.2023	20.8129	34.3915	26.3327	8.0588	3.26757	6.199
Western Norway	1 t/week	1-3 t/month	no	0.4587	24.6305	13.7195	0.5756	1.4019	16.128	1.4956	11.0909	1.8726	12.0575	2.0666	0.1624	0.7037	1.5647	7.4852	40.241	19.2269	38.4468	28.0477	10.3991	2.69713	8.1889
Western Norway	1 t/week	1-2 t/week	yes	0.8197	23.3309	14.1216	0.7207	1.1897	15.3643	1.7732	10.7	2.0352	11.0767	1.9957	0.2008	0.9197	2.3259	7.1843	39.8703	18.4981	37.1631	26.1395	11.0236	2.37123	8.104
Western Norway	1 t/week	1-2 t/week	yes	0.6148	21.7764	15.0984	0.7101	0.9758	16.0624	1.6428	10.2604	1.2784	12.3838	1.693	0.1388	1.1804	2.1812	8.6269	39.0925	18.8778	38.5027	26.2719	12.2308	2.14801	9.8073
Western Norway	1 t/week	1-2 t/week	no	0.4426	20.8686	14.7211	0.7694	0.867	14.5174	2.21	11.4259	1.5331	13.9899	2.1362	0.1765	0.2744	1.5528	7.3552	37.5658	17.7998	39.7501	30.1182	9.6319	3.12692	7.6296
Western Norway	2-3 t/week	1-2 t/week	yes	0.6939	30.4932	18.9008	0.9407	0.8962	19.6704	2.5471	8.9997	0.8601	4.2842	0.4852	0.1312	0.1	0.2559	3.5442	52.259	23.317	19.6138	15.0895	4.5243	3.33521	3.5442
Western Norway				0.576	24.6788	14.9651	0.607	1.1682	17.2012	1.7272	11.1062	1.4625	10.4397	1.2264	0.2812	1.2493	1.9707	8.5757	41.6405	20.3592	37.1477	24.4918	12.6559	1.93521	9.825
Western Norway	2-3 t/week	1-3 t/month	yes	1.1343	26.9021	18.1597	0.7448	1.5532	18.3803	1.1972	10.8454	1.9474	10.2932	1.076	0.1	0.2363	0.7542	3.5209	48.1731	21.3966	30.0037	24.9258	5.0779	4.90868	3.7572
Western Norway	1 t/week	never	yes	0.5775	26.78	14.1544	0.491	0.8019	15.2576	1.5356	12.2612	1.9701	9.8993	1.2965	0.2788	1.5559	2.626	7.6602	42.9711	17.7596	38.2073	25.6838	12.5235	2.05085	9.2161
Western Norway				0.9557	22.0972	12.2987	0.3986	0.7798	19.7607	0.7676	16.5296	1.4499	8.6824	0.7133	0.5864	0.3108	0.8835	3.2388	36.9332	21.6839	33.1531	27.8231	5.33	5.22009	3.5496

## Sheet: DATA (mg×g-1)
Geograhical location		e-FFQ
	Seafood as	Seafood as	ω-3		Saturated				Monosaturated			ω-6 PUFA				ω-3 PUFA
	dinner	spread in salad	supplements	14:0	16:0	18:0	22:0	16:1	18:1	24:1ω-9	18:2ω-6	20:3ω-6	20:4ω-6	22:4ω-6	18:3ω-3	20:5ω-3	22:5ω-3	22:6ω-3	ΣSaturated	Σunsaturated	ΣPUFA	Σω6	Σω3	ω6/ω3	Σ[EPA+DHA]
Eastern Norway	1 t/week	never	yes	0.0165426	0.389883	0.305664	0.0118462	0.022735	0.354429	0.0241806	0.357482	0.0313935	0.276103	0.0354608	0.0105711	0.0134643	0.0329716	0.0966024	0.747302	0.406209	0.883801	0.710306	0.173495	4.09409	0.110067
Eastern Norway				0.015365	0.483589	0.362097	0.0137462	0.00831003	0.359671	0.0342996	0.239845	0.02827	0.289462	0.0375986	0.01	0.0452743	0.0507628	0.175193	0.892143	0.406716	0.885456	0.606534	0.278921	2.17457	0.220467
Eastern Norway	2-3 t/week	rare	no	0.0277057	0.476479	0.310788	0.0177852	0.0179166	0.33488	0.0480616	0.22692	0.0339937	0.256019	0.0373295	0.0063452	0.0138645	0.046025	0.181321	0.845995	0.404807	0.828236	0.571039	0.257197	2.22024	0.195186
Eastern Norway	1-3 t/month	rare	yes	0.0114394	0.517596	0.295466	0.0114019	0.0189249	0.330845	0.0538708	0.191266	0.0400251	0.230377	0.0387301	0.01	0.00823163	0.0293319	0.125472	0.852746	0.408261	0.689918	0.514682	0.175235	2.9371	0.133704
Eastern Norway	1-3 t/month	1-3 t/month	yes	0.00781159	0.500994	0.330951	0.018253	0.0211568	0.331075	0.052458	0.191495	0.0422484	0.282301	0.05069	0.01	0.00569591	0.0396691	0.14453	0.875649	0.408622	0.794618	0.58773	0.206888	2.84081	0.150226
Eastern Norway	2-3 t/week	1-2 t/week	yes	0.0211228	0.469123	0.324979	0.0183433	0.0234707	0.359824	0.0491675	0.212039	0.0463987	0.245917	0.0480245	0.00730014	0.0110624	0.046012	0.156713	0.850364	0.438356	0.801022	0.570511	0.230511	2.47499	0.167775
Eastern Norway	1 t/week	1-3 t/month	yes	0.0288244	0.592412	0.322666	0.0152786	0.0283877	0.37922	0.0534964	0.261139	0.0341455	0.286512	0.0381588	0.00806187	0.0161426	0.0384538	0.176445	0.971707	0.464635	0.881804	0.635063	0.246741	2.57381	0.192588
Eastern Norway	1 t/week	rare	yes	0.0251352	0.484135	0.302033	0.0175099	0.0168178	0.318501	0.0645331	0.269286	0.031043	0.255814	0.0452893	0.00528371	0.0191757	0.0459814	0.197081	0.866557	0.405095	0.888689	0.613194	0.275494	2.2258	0.216257
Eastern Norway	2-3 t/week	1-3 t/month	yes	0.0168024	0.464212	0.303676	0.0175001	0.0133535	0.282363	0.0500632	0.24333	0.0241079	0.210585	0.0261432	0.00573408	0.0321592	0.0474181	0.210258	0.81807	0.348791	0.821679	0.516599	0.30508	1.69332	0.242417
Eastern Norway	2-3 t/week	1-2 t/week	yes	0.0229815	0.521328	0.326213	0.014064	0.0157338	0.334826	0.0452268	0.259668	0.0377645	0.239056	0.0319783	0.00863414	0.0221187	0.0470103	0.171932	0.900591	0.400538	0.838564	0.580728	0.257835	2.25232	0.19405
Eastern Norway	1 t/week	rare	no	0.0231974	0.471941	0.294919	0.0181781	0.0148542	0.282004	0.0381943	0.241469	0.0409516	0.254546	0.0474076	0.00712246	0.00795188	0.0344058	0.143358	0.826462	0.339681	0.809372	0.608382	0.20099	3.02693	0.15131
Eastern Norway	1 t/week	1-3 t/month	yes	0.0159096	0.431074	0.309331	0.0218924	0.013061	0.30022	0.0435386	0.200166	0.0498918	0.237706	0.0353454	0.01	0.0120602	0.0394903	0.17022	0.792873	0.361023	0.770638	0.53747	0.233167	2.30509	0.182281
Eastern Norway	1-3 t/month	rare	yes	0.0104663	0.431371	0.295611	0.019578	0.0120784	0.236384	0.050498	0.110925	0.00805089	0.0492715	0.01	0.01	0.01	0.00541692	0.0723258	0.777273	0.302483	0.270438	0.17673	0.0937081	1.88596	0.0766123
Eastern Norway				0.0137512	0.457466	0.301534	0.021228	0.0197845	0.298604	0.0531317	0.253576	0.0354394	0.234322	0.0393582	0.01	0.0131329	0.0404124	0.146112	0.80929	0.376948	0.786758	0.573643	0.213115	2.69171	0.159245
Eastern Norway	1 t/week	1-2 t/week	yes	0.0177373	0.512426	0.307842	0.0200654	0.018037	0.351377	0.0594101	0.284561	0.0439468	0.241895	0.0376919	0.00625484	0.00643293	0.0361	0.175281	0.873117	0.433078	0.859374	0.627667	0.231707	2.70888	0.181714
Eastern Norway	1-3 t/month	1-3 t/month	yes	0.0312202	0.683175	0.333305	0.0195767	0.0436557	0.529475	0.0477086	0.338317	0.0390492	0.287293	0.0475113	0.00750568	0.0106104	0.0280579	0.157649	1.08325	0.625673	0.953689	0.735016	0.218673	3.36126	0.16826
Eastern Norway	1 t/week	rare	no	0.0163428	0.459096	0.283247	0.0196636	0.0210741	0.310623	0.061314	0.239508	0.0272304	0.245156	0.0426792	0.01	0.00974469	0.0377654	0.163272	0.795628	0.397489	0.78623	0.567084	0.219146	2.5877	0.173017
Eastern Norway	2-3 t/week	1-3 t/month	yes	0.0188154	0.485168	0.283753	0.0143612	0.0189173	0.317542	0.0381467	0.288782	0.0504399	0.207138	0.0404143	0.00613101	0.0223625	0.0448228	0.147302	0.816792	0.378485	0.830774	0.600652	0.230122	2.61015	0.169665
Eastern Norway	1 t/week	1-2 t/week	yes	0.0118759	0.576834	0.342321	0.0214539	0.0229319	0.384233	0.0741281	0.247874	0.0399782	0.277847	0.0402213	0.00523952	0.0155994	0.0370176	0.178559	0.971891	0.489571	0.870941	0.621365	0.249576	2.48968	0.194158
Eastern Norway	1-3 t/month	rare	yes	0.0178258	0.566905	0.313188	0.0189792	0.0361069	0.352248	0.0569702	0.184868	0.0323129	0.293214	0.0441431	0.00532556	0.0237327	0.0464124	0.22118	0.934844	0.449397	0.878544	0.572174	0.30637	1.86759	0.244913
Eastern Norway	1 t/week	1-2 t/week	yes	0.00955846	0.467335	0.284589	0.0191224	0.0156379	0.242183	0.0430371	0.0771484	0.0108167	0.0482268	0.00592539	0.01	0.01	0.01	0.0638386	0.795964	0.302352	0.223025	0.145089	0.0779363	1.86163	0.0671251
Eastern Norway	1 t/week	1-3 t/month	yes	0.0227723	0.427313	0.285598	0.0135943	0.0170787	0.300852	0.0522485	0.202364	0.0213852	0.160909	0.0192035	0.01	0.0497901	0.0696901	0.194038	0.764614	0.376094	0.738604	0.412443	0.326161	1.26454	0.243828
Eastern Norway	2-3 t/week	1-2 t/week	no	0.0134719	0.433511	0.298511	0.0125453	0.0193132	0.289848	0.0367252	0.210175	0.0358026	0.248635	0.0375839	0.01	0.0246532	0.0429819	0.158004	0.773223	0.352223	0.783358	0.546167	0.23719	2.30266	0.182658
Eastern Norway	2-3 t/week	1-2 t/week	yes	0.0188251	0.677304	0.262871	0.00859675	0.0548355	0.48384	0.0299173	0.505802	0.0334848	0.223751	0.0198123	0.0106507	0.0406173	0.036759	0.220883	0.982627	0.572516	1.11601	0.795807	0.320208	2.48528	0.2615
Eastern Norway	1-3 t/month	1-3 t/month	no	0.0105074	0.513741	0.298008	0.0200068	0.0227326	0.36178	0.0695971	0.250686	0.0352672	0.233253	0.0264068	0.00642207	0.015623	0.0402347	0.187012	0.85876	0.459548	0.816043	0.557423	0.25862	2.15537	0.202635
Eastern Norway	2-3 t/week	rare	yes	0.0121427	0.497713	0.299602	0.0251627	0.0219476	0.316865	0.0701323	0.174781	0.030659	0.238147	0.0348899	0.01	0.0164512	0.0418783	0.213054	0.849676	0.412303	0.77546	0.491403	0.284057	1.72994	0.229505
Eastern Norway	2-3 t/week	rare	yes	0.0094075	0.530668	0.308783	0.0159454	0.00745674	0.331814	0.0376808	0.287378	0.0295269	0.285836	0.0386989	0.00618933	0.026221	0.0482126	0.197184	0.880397	0.380989	0.936098	0.650895	0.285203	2.28222	0.223404
Eastern Norway	2-3 t/week	rare	yes	0.00838885	0.502935	0.302804	0.00975759	0.00700098	0.358574	0.0285034	0.233132	0.0292239	0.267876	0.0463756	0.01	0.0127905	0.0426243	0.132621	0.838761	0.397311	0.788936	0.590433	0.198503	2.97442	0.145412
Eastern Norway	1 t/week	1-2 t/week	yes	0.00962604	0.576526	0.348775	0.0118046	0.029258	0.353838	0.0488188	0.213086	0.0263295	0.2736	0.0185953	0.01	0.0625546	0.0675734	0.271691	0.962136	0.437759	0.953823	0.542239	0.411584	1.31744	0.334245
Eastern Norway	1 t/week	rare	yes	0.0101697	0.425513	0.298614	0.0189522	0.00713178	0.281079	0.067164	0.200416	0.0278305	0.236007	0.042593	0.01	0.0133853	0.041595	0.203506	0.769387	0.359605	0.786759	0.517801	0.268958	1.92522	0.216891
Eastern Norway	2-3 t/week	1-2 t/week	yes	0.0196834	0.477509	0.284482	0.0133467	0.0155233	0.305593	0.0370429	0.220202	0.0333766	0.199256	0.028858	0.00649808	0.0183312	0.0372022	0.196325	0.80908	0.361029	0.757139	0.492841	0.264299	1.86471	0.214656
Eastern Norway	2-3 t/week	1-3 t/month	yes	0.00714563	0.378243	0.27761	0.0172979	0.0133476	0.298993	0.0510278	0.201928	0.0208874	0.230631	0.0409088	0.01	0.013529	0.0345366	0.176768	0.694506	0.367345	0.741773	0.507427	0.234346	2.16529	0.190297
Eastern Norway	1 t/month	1-3 t/month	yes	0.011117	0.459006	0.318472	0.0105256	0.0174247	0.393097	0.0266512	0.313041	0.0463585	0.27105	0.0450638	0.00928692	0.0136257	0.0445822	0.145618	0.81397	0.442105	0.910793	0.691531	0.219262	3.1539	0.159244
Eastern Norway	1 t/week	1-3 t/month	yes	0.00893432	0.580007	0.364621	0.0121967	0.00744358	0.3678	0.040412	0.264648	0.0384201	0.321086	0.055904	0.00579085	0.0128674	0.0537552	0.218838	0.983704	0.419713	0.999598	0.701825	0.297773	2.35691	0.231705
Eastern Norway	1 t/week	rare	yes	0.0104313	0.530139	0.308005	0.0145048	0.0204739	0.315755	0.0554684	0.218803	0.0296806	0.24167	0.029963	0.01	0.0295518	0.049732	0.259884	0.874693	0.395064	0.882068	0.533047	0.349021	1.52726	0.289436
Eastern Norway	2-3 t/week	1-2 t/week	yes	0.00736604	0.393248	0.292029	0.00777321	0.00656228	0.261992	0.0354218	0.163747	0.0238149	0.229595	0.0397456	0.01	0.00843595	0.0306063	0.12903	0.711892	0.30774	0.644561	0.469822	0.174738	2.68872	0.137466
Eastern Norway	1 t/week	1-3 t/month	yes	0.0121457	0.40856	0.282748	0.00960581	0.0138457	0.263842	0.0269781	0.172635	0.0274769	0.267426	0.0395731	0.01	0.0111848	0.033657	0.140432	0.725143	0.30769	0.714952	0.522629	0.192323	2.71745	0.151617
Eastern Norway	1 t/week	3-5 t/week	yes	0.00753219	0.456459	0.287788	0.0187667	0.0198747	0.301578	0.0581494	0.185002	0.0311995	0.226858	0.0407279	0.01	0.00900686	0.0486778	0.161472	0.784156	0.382834	0.727775	0.49664	0.231135	2.1487	0.170479
Eastern Norway	1 t/month	never	yes	0.0127753	0.433317	0.314755	0.0147921	0.0065871	0.279706	0.0486267	0.169693	0.0233353	0.25622	0.0287338	0.01	0.0416933	0.0560318	0.21007	0.790057	0.339856	0.8045	0.486659	0.317841	1.53114	0.251764
Eastern Norway	2-3 t/week	1-3 t/month	no	0.00827083	0.318818	0.192479	0.01	0.0149992	0.206522	0.0185894	0.170908	0.0239465	0.137	0.0115789	0.01	0.019562	0.0304153	0.130547	0.534456	0.242431	0.536927	0.348603	0.188325	1.85108	0.150109
Eastern Norway	2-3 t/week	1-3 t/month	no	0.00713991	0.42405	0.285231	0.0170334	0.0149478	0.297155	0.0523638	0.195642	0.0412752	0.205141	0.0316367	0.01	0.0127594	0.0455569	0.173213	0.746186	0.369472	0.725849	0.484983	0.240866	2.0135	0.185973
Eastern Norway	1 t/week	rare	yes	0.00781753	0.488751	0.309747	0.0087617	0.0262634	0.359126	0.0235154	0.23966	0.0386762	0.308381	0.0477649	0.00508248	0.0123673	0.040649	0.150335	0.827166	0.412417	0.863739	0.648993	0.214746	3.02214	0.162702
Eastern Norway	1 t/week	1-3 t/month	yes	0.0210096	0.439053	0.267768	0.00951692	0.0155668	0.31834	0.0361884	0.228844	0.0321988	0.256169	0.0350408	0.00513532	0.016427	0.0455647	0.181875	0.751566	0.374472	0.817344	0.564903	0.252441	2.23777	0.198302
Eastern Norway	2-3 t/week	1-2 t/week	yes	0.0104829	0.456518	0.29262	0.0131196	0.0146526	0.355594	0.0381611	0.257305	0.034047	0.247259	0.0348647	0.01	0.0219436	0.0443676	0.192847	0.787775	0.414313	0.851405	0.584968	0.266436	2.19553	0.21479
Eastern Norway	2-3 t/week	1-2 t/week	yes	0.0115359	0.477141	0.285573	0.00703548	0.0192735	0.351957	0.026887	0.213456	0.034242	0.271836	0.0393562	0.00542953	0.0224959	0.0488595	0.18527	0.794569	0.402279	0.839336	0.570996	0.26834	2.12788	0.207766
Eastern Norway	1-3 t/month	rare	yes	0.0263901	0.566104	0.367298	0.010637	0.0242354	0.399516	0.031666	0.300446	0.0340475	0.332395	0.0547029	0.00562648	0.020712	0.0633707	0.203339	0.987221	0.460902	1.03642	0.736721	0.299701	2.45819	0.224051
Eastern Norway	1 t/week	1-3 t/month	yes	0.0117537	0.465067	0.317035	0.0183809	0.0202897	0.331341	0.0580529	0.227148	0.0291726	0.306684	0.0446042	0.01	0.0103728	0.0397505	0.169362	0.830068	0.414025	0.853154	0.622862	0.230292	2.70466	0.179734
Eastern Norway	1 t/week	never	yes	0.0103003	0.414714	0.291304	0.0182579	0.00912336	0.235277	0.0519513	0.161694	0.0233206	0.214432	0.0305606	0.01	0.0294729	0.049538	0.19744	0.752485	0.300567	0.725976	0.439256	0.286719	1.53201	0.226913
Eastern Norway	1 t/week	never	no	0.0163164	0.586917	0.286924	0.00957237	0.0509473	0.474355	0.031685	0.315795	0.0570301	0.273813	0.0507588	0.0116563	0.0113208	0.0454081	0.106849	0.913807	0.564437	0.898933	0.716967	0.181966	3.94013	0.118169
Eastern Norway	1 t/month	never	no	0.0115282	0.446628	0.29609	0.0170797	0.0175776	0.298803	0.0648053	0.185573	0.0427627	0.264617	0.0429744	0.01	0.00660571	0.0475663	0.150839	0.786108	0.384808	0.770243	0.554271	0.215973	2.56639	0.157444
Eastern Norway	1 t/week	>5 t/week	no	0.0144889	0.501762	0.292027	0.00756663	0.0169138	0.298041	0.0282498	0.280996	0.0340251	0.255629	0.0425733	0.01	0.0221501	0.0409152	0.19234	0.829769	0.347511	0.893258	0.630356	0.262901	2.39769	0.21449
Eastern Norway	≥4 t/week	1-2 t/week	yes	0.0320847	0.506243	0.3205	0.00870621	0.01	0.339233	0.025507	0.270237	0.0292805	0.225432	0.0314289	0.0066108	0.0269356	0.0634429	0.156277	0.887461	0.372823	0.824511	0.567082	0.257428	2.20288	0.183212
Eastern Norway	1 t/week	1-3 t/month	no	0.0131918	0.530923	0.319998	0.0121677	0.0141248	0.381601	0.0444469	0.354565	0.03805	0.261105	0.0299095	0.0085531	0.0312406	0.0530863	0.186297	0.891602	0.44662	0.979946	0.698289	0.281657	2.47921	0.217538
Eastern Norway	1 t/week	rare	yes	0.011344	0.407633	0.279489	0.0131891	0.0131454	0.287792	0.0279252	0.237162	0.0401253	0.236012	0.0306796	0.00637813	0.0178398	0.0455865	0.151281	0.724907	0.333113	0.77969	0.555698	0.223992	2.48089	0.169121
Eastern Norway	1 t/week	never	yes	0.0105991	0.46392	0.300166	0.00791699	0.0252257	0.377021	0.0270023	0.26144	0.0319482	0.265251	0.0478512	0.01	0.012311	0.0315127	0.164344	0.796927	0.434762	0.836055	0.621037	0.215018	2.88831	0.176655
Eastern Norway				0.00717999	0.464503	0.266075	0.00932822	0.0183067	0.321679	0.0288134	0.197878	0.0311404	0.294751	0.0548565	0.01	0.00934611	0.0342982	0.144572	0.760377	0.372032	0.793429	0.598079	0.19535	3.06158	0.153918
Eastern Norway	2-3 t/week	1-2 t/week	yes	0.005681	0.441244	0.302923	0.00579013	0.0148877	0.326333	0.0228038	0.295807	0.0281091	0.25417	0.0478153	0.00853724	0.0269087	0.0513746	0.181058	0.76653	0.369765	0.910394	0.640002	0.270392	2.36694	0.207966
Eastern Norway	1 t/week	rare	yes	0.0110298	0.522938	0.30239	0.0106551	0.0240734	0.385684	0.0344503	0.258384	0.0364503	0.239639	0.0246527	0.00800453	0.061788	0.0623029	0.214012	0.861558	0.450677	0.91985	0.570204	0.349645	1.63081	0.2758
Eastern Norway	2-3 t/week	1-2 t/week	yes	0.0134795	0.519951	0.287155	0.00958748	0.0228876	0.404623	0.0355942	0.307115	0.0305658	0.256785	0.0341658	0.00903082	0.0373056	0.0561309	0.172446	0.843728	0.469237	0.920902	0.641193	0.279709	2.29235	0.209751
Eastern Norway	1 t/week	1-2 t/week	yes	0.0130578	0.489639	0.289458	0.0103752	0.0174297	0.35161	0.026379	0.242335	0.0304297	0.247951	0.0306781	0.00578278	0.026045	0.0495936	0.199839	0.818654	0.39956	0.846564	0.562796	0.283767	1.9833	0.225884
Mid Norway	1 t/week	1-2 t/week	no	0.0191619	0.50103	0.359944	0.0131122	0.0217909	0.359951	0.0183631	0.25914	0.0246972	0.308149	0.0265673	0.00650087	0.0599997	0.0625817	0.157494	0.915617	0.403911	0.932662	0.626776	0.305886	2.04905	0.217494
Mid Norway	2-3 t/week	1-2 t/week	yes	0.0190232	0.578852	0.348921	0.0143171	0.0464025	0.460469	0.0287873	0.253339	0.0433212	0.335441	0.0501699	0.00538709	0.0158067	0.0397936	0.15217	0.983576	0.542696	0.930113	0.702676	0.227436	3.08955	0.167977
Mid Norway				0.0174192	0.488657	0.291856	0.0119154	0.0203255	0.321452	0.0459841	0.163907	0.0310348	0.242558	0.0338196	0.01	0.0233368	0.0439217	0.172309	0.825094	0.392862	0.735925	0.482723	0.253202	1.90648	0.195646
Mid Norway	1 t/week	1-2 t/week	yes	0.0103584	0.466748	0.331441	0.0168145	0.0169594	0.363147	0.0290109	0.259644	0.0328362	0.250658	0.0575957	0.00531862	0.0128771	0.034301	0.149582	0.847306	0.415968	0.830854	0.615533	0.215321	2.85868	0.16246
Mid Norway	1 t/week	1-3 t/month	yes	0.0123445	0.453051	0.297987	0.0166009	0.0184371	0.328022	0.0441175	0.242071	0.0382053	0.263782	0.054906	0.01	0.0139855	0.0514499	0.141867	0.797011	0.396066	0.837265	0.61382	0.223445	2.74707	0.155853
Mid Norway	1 t/week	1-3 t/month	yes	0.0121302	0.442519	0.313507	0.0174443	0.0135715	0.32105	0.0434427	0.241355	0.0258417	0.241336	0.0423502	0.00532041	0.017037	0.0479588	0.16266	0.801787	0.38294	0.8041	0.563132	0.240968	2.33695	0.179697
Mid Norway	2-3 t/week	1-3 t/month	yes	0.0151375	0.483907	0.315426	0.0149338	0.0209414	0.324053	0.0345377	0.284776	0.0364953	0.268507	0.0586989	0.00624899	0.0132376	0.0463936	0.141404	0.848018	0.384408	0.882977	0.663664	0.219313	3.02611	0.154641
Mid Norway				0.0139614	0.468095	0.322078	0.00873438	0.0203022	0.320159	0.0150445	0.244451	0.0339442	0.286419	0.0504699	0.01	0.0205516	0.0533143	0.149421	0.830055	0.36053	0.872585	0.633216	0.239368	2.64536	0.169973
Mid Norway	1 t/week	rare	yes	0.0160873	0.443522	0.309028	0.0110446	0.0199308	0.356257	0.0292798	0.207611	0.0372172	0.263865	0.0512554	0.01	0.0126624	0.0422956	0.169673	0.798736	0.410403	0.812968	0.57632	0.236647	2.43536	0.182335
Mid Norway	1-3 t/month	1-3 t/month	no	0.0117058	0.457973	0.286509	0.0110528	0.0248694	0.313635	0.0218621	0.224745	0.0247496	0.220815	0.0317507	0.01	0.0112465	0.0332963	0.141065	0.790271	0.363384	0.722688	0.51651	0.206178	2.50517	0.152312
Mid Norway	1 t/week	3-5 t/week	yes	0.022339	0.520109	0.312756	0.0129515	0.0343338	0.45614	0.0432952	0.22004	0.0493035	0.295595	0.0592801	0.01	0.0185947	0.0347136	0.171299	0.887975	0.539359	0.888313	0.64432	0.243993	2.64073	0.189894
Mid Norway	2-3 t/week	3-5 t/week	yes	0.0187584	0.543996	0.314489	0.0154318	0.0321318	0.445224	0.0403035	0.381749	0.0362409	0.25521	0.0306751	0.0103774	0.0207445	0.0440408	0.197946	0.916023	0.521872	1.00701	0.715693	0.291317	2.45675	0.21869
Mid Norway	2-3 t/week	rare	yes	0.0171758	0.571469	0.323704	0.0145895	0.0264199	0.431982	0.0472043	0.288744	0.0333802	0.237718	0.0217839	0.00981622	0.036587	0.0503832	0.252287	0.944165	0.509515	0.960609	0.594878	0.365731	1.62655	0.288874
Mid Norway	1 t/week	1-3 t/month	yes	0.0140859	0.422669	0.286547	0.0119983	0.0125416	0.345657	0.0352525	0.218665	0.03174	0.202766	0.0339967	0.00747677	0.0138829	0.0416407	0.131929	0.751126	0.398617	0.712415	0.501479	0.210936	2.3774	0.145812
Mid Norway	2-3 t/week	1-2 t/week	yes	0.0177363	0.442182	0.296633	0.0056491	0.0282856	0.347201	0.0108476	0.206904	0.0369224	0.232112	0.0489416	0.00623584	0.00790594	0.0406551	0.10501	0.779935	0.389566	0.714396	0.541869	0.172527	3.14078	0.112916
Mid Norway	1 t/week	1-3 t/month	yes	0.0140511	0.509321	0.338119	0.00752124	0.021138	0.475207	0.0202251	0.363809	0.042352	0.242738	0.0316186	0.0158842	0.0196951	0.045547	0.157521	0.883607	0.52323	0.949057	0.69575	0.253307	2.74666	0.177217
Mid Norway	2-3 t/week	1-2 t/week	yes	0.0133318	0.463965	0.278748	0.00657919	0.0191305	0.335025	0.022005	0.257289	0.029532	0.220178	0.0269652	0.01	0.0222962	0.0434813	0.17155	0.778338	0.380086	0.799657	0.544103	0.255554	2.12911	0.193847
Mid Norway	1-3 t/month	never	no	0.0158864	0.441964	0.280567	0.00646546	0.01	0.339635	0.0251401	0.22817	0.0206524	0.196673	0.0242107	0.01	0.0303072	0.0554231	0.14669	0.765077	0.371898	0.730847	0.479642	0.251205	1.90936	0.176997
Mid Norway				0.0119401	0.465159	0.316048	0.0112488	0.0229427	0.415891	0.0302649	0.260803	0.037996	0.24732	0.0452301	0.00629652	0.00631912	0.0381451	0.145299	0.825089	0.473568	0.8206	0.609154	0.211445	2.88091	0.151618
Mid Norway				0.0114542	0.428462	0.308899	0.0107789	0.0181555	0.327719	0.0283088	0.208931	0.0303506	0.260206	0.0376259	0.01	0.00904302	0.0334649	0.132879	0.776982	0.379838	0.735907	0.548373	0.187534	2.92413	0.141922
Mid Norway				0.0103782	0.442831	0.305343	0.0141183	0.00803385	0.349831	0.039369	0.221162	0.0341287	0.249973	0.0480338	0.01	0.0102486	0.0378521	0.16505	0.790079	0.401228	0.806955	0.570915	0.23604	2.41872	0.175299
Mid Norway	1 t/week	1-2 t/week	yes	0.0187371	0.62935	0.327946	0.0244291	0.0360895	0.482324	0.0867511	0.24658	0.038052	0.348411	0.0553263	0.01	0.0108034	0.0385461	0.21508	1.01661	0.614323	1.00598	0.722653	0.283326	2.55061	0.225883
Mid Norway	1 t/week	rare	yes	0.0136557	0.450302	0.282823	0.0121382	0.0271162	0.362098	0.0305694	0.228544	0.0340842	0.265871	0.0588063	0.00692763	0.0092517	0.0397256	0.117642	0.783119	0.424097	0.789527	0.604177	0.18535	3.25965	0.126894
Mid Norway	2-3 t/week	1-2 t/week	yes	0.0193395	0.531888	0.329059	0.0100368	0.0297303	0.460999	0.0271667	0.278843	0.0536972	0.261039	0.0453464	0.00625599	0.0113163	0.0409868	0.14058	0.914309	0.529152	0.870161	0.653167	0.216994	3.01007	0.151897
Mid Norway	1 t/week	1-3 t/month	yes	0.0128781	0.412959	0.265552	0.00947983	0.0179571	0.303765	0.0261604	0.238622	0.0314919	0.203802	0.0329336	0.01	0.0237103	0.0545455	0.15341	0.71907	0.352114	0.767264	0.516988	0.250276	2.06567	0.177121
Mid Norway	1 t/week	3-5 t/week	yes	0.0275911	0.613459	0.356336	0.0151007	0.0382098	0.510649	0.034176	0.391749	0.0424691	0.314011	0.0471258	0.0136349	0.0223818	0.0542322	0.15959	1.03324	0.588512	1.0875	0.818126	0.269377	3.03711	0.181972
Mid Norway	1-3 t/month	rare	yes	0.0100554	0.563831	0.332275	0.0149442	0.0277326	0.422829	0.0274671	0.322848	0.0294451	0.254821	0.0488713	0.00904934	0.0217087	0.0525885	0.161112	0.944083	0.485276	0.929139	0.671536	0.257603	2.60687	0.182821
Mid Norway	1 t/week	1-2 t/week	yes	0.0342098	0.675794	0.351224	0.0229363	0.0353408	0.560838	0.0595858	0.355416	0.0589071	0.256978	0.0325661	0.0127109	0.0173669	0.0413198	0.182325	1.11511	0.662645	0.987877	0.717277	0.2706	2.65069	0.199692
Mid Norway	1-3 t/month	rare	no	0.0147161	0.50669	0.307576	0.0154132	0.0219103	0.377027	0.0352948	0.278281	0.0311168	0.240953	0.0367658	0.00570703	0.0304685	0.0501201	0.201203	0.866363	0.438092	0.902662	0.601005	0.301657	1.99234	0.231672
Mid Norway	1-3 t/month	never	yes	0.0153205	0.58572	0.343015	0.0166102	0.0272908	0.477914	0.0469186	0.362973	0.0380713	0.29691	0.053435	0.0104723	0.0113078	0.0428789	0.174274	0.995911	0.560689	1.02189	0.768224	0.253666	3.02848	0.185581
Mid Norway	1 t/week	3-5 t/week	yes	0.0194272	0.536247	0.291051	0.0178133	0.0261347	0.418757	0.034927	0.256796	0.0350194	0.222478	0.0229091	0.00671896	0.0216115	0.0399097	0.194088	0.887165	0.486004	0.825494	0.55058	0.274914	2.00274	0.215699
Mid Norway	1-3 t/month	rare	yes	0.0121512	0.431917	0.300493	0.0161442	0.0183067	0.345999	0.0385162	0.235684	0.0245111	0.246958	0.0475067	0.0115553	0.00690891	0.0294363	0.137537	0.78299	0.409111	0.768251	0.566535	0.201716	2.80857	0.144446
Mid Norway	1 t/week	1-3 t/month	no	0.0183806	0.52398	0.289286	0.00818737	0.036916	0.380446	0.0261695	0.242015	0.0310191	0.287321	0.0506656	0.00639553	0.0230799	0.0354202	0.152336	0.857229	0.448127	0.861097	0.624558	0.236539	2.6404	0.175416
Mid Norway	1 t/week	1-3 t/month	yes	0.0196006	0.531357	0.317354	0.0140125	0.030393	0.421239	0.0211541	0.27312	0.0387351	0.27321	0.0406582	0.00992622	0.0193087	0.0359787	0.130776	0.901506	0.476997	0.848189	0.640913	0.207276	3.09208	0.150084
Mid Norway	2-3 t/week	1-3 t/month	yes	0.0143766	0.547548	0.317005	0.0119733	0.0283354	0.435501	0.0316155	0.311095	0.0403763	0.276752	0.049765	0.0125747	0.0152679	0.0461129	0.133327	0.906975	0.500793	0.91278	0.694551	0.218229	3.18267	0.148595
Mid Norway	1-3 t/month	1-3 t/month	yes	0.0167859	0.496806	0.315371	0.0185022	0.0309262	0.418294	0.0476529	0.301582	0.0426226	0.259777	0.0420181	0.0116821	0.0139554	0.0492814	0.143336	0.872968	0.5043	0.889019	0.660564	0.228455	2.89144	0.157291
Mid Norway	1 t/week	3-5 t/week	yes	0.0205172	0.623315	0.340504	0.0120345	0.0494827	0.489962	0.0280216	0.27823	0.0466007	0.316918	0.0617783	0.00537913	0.010695	0.0386638	0.128084	1.01586	0.573879	0.927897	0.731174	0.196723	3.71677	0.138779
Mid Norway				0.0180423	0.478409	0.271874	0.0126755	0.0201814	0.31132	0.0372485	0.237431	0.032276	0.232425	0.0368186	0.00655797	0.0191307	0.0415394	0.187975	0.800079	0.372504	0.818176	0.55329	0.264886	2.08879	0.207106
Mid Norway	1-3 t/month	rare	yes	0.0162871	0.594521	0.327408	0.0190968	0.0410611	0.478911	0.044539	0.293003	0.036089	0.286141	0.0353602	0.00665323	0.0248687	0.0398089	0.213777	0.97864	0.57011	0.963634	0.667812	0.295823	2.25747	0.238645
Mid Norway	1 t/week	1-3 t/month	yes	0.0202934	0.543637	0.342609	0.0166488	0.0285343	0.458475	0.0395036	0.315935	0.0400123	0.280577	0.0418068	0.00816495	0.015892	0.0409893	0.162935	0.946092	0.533782	0.931306	0.692682	0.238624	2.90282	0.178827
Mid Norway	2-3 t/week	1-3 t/month	no	0.0109848	0.457899	0.28945	0.0138006	0.0187642	0.360039	0.0395883	0.223391	0.0278433	0.222975	0.0332308	0.00539178	0.0250146	0.0485581	0.182789	0.794592	0.425167	0.786684	0.517071	0.269613	1.91783	0.207804
Mid Norway	1 t/week	1-2 t/week	yes	0.0192582	0.555752	0.320214	0.0151003	0.0459857	0.497482	0.0390916	0.238299	0.0456297	0.292329	0.0409539	0.00516125	0.0132753	0.0373114	0.136891	0.930203	0.587076	0.838458	0.635531	0.202927	3.13182	0.150167
Mid Norway	1-3 t/month	never	yes	0.0170589	0.502786	0.310988	0.01421	0.0250804	0.384558	0.0364623	0.232069	0.0355227	0.296484	0.0470665	0.00538313	0.0144044	0.0424008	0.154292	0.870242	0.450929	0.853638	0.626267	0.227371	2.75438	0.168696
Mid Norway	1 t/week	3-5 t/week	yes	0.0184426	0.601149	0.331747	0.0179147	0.0396668	0.522486	0.0353676	0.262033	0.0671433	0.240366	0.0330504	0.00871984	0.0166638	0.0384317	0.198202	0.995023	0.604372	0.899967	0.620085	0.279882	2.21552	0.214866
Mid Norway	1 t/week	never	no	0.0100936	0.575838	0.352509	0.0180637	0.0333142	0.472031	0.0388461	0.298268	0.0496318	0.311697	0.0438798	0.00976067	0.015227	0.035873	0.158184	0.980501	0.552004	0.951192	0.7195	0.231692	3.10542	0.173411
Mid Norway				0.0218067	0.561637	0.354617	0.0133272	0.0323396	0.480795	0.0419437	0.298842	0.0320657	0.268778	0.0257647	0.0109112	0.0451398	0.054329	0.177522	0.976117	0.568951	0.93654	0.637841	0.298699	2.1354	0.222662
Mid Norway	1 t/week	1-2 t/week	yes	0.014543	0.612616	0.326035	0.0141212	0.0342757	0.517114	0.0338486	0.345593	0.055021	0.259831	0.0483163	0.00754817	0.012292	0.043586	0.160459	0.990158	0.592843	0.95769	0.724138	0.233553	3.10053	0.172751
Mid Norway	≥4 t/week	3-5 t/week	yes	0.0150913	0.473672	0.311844	0.0171967	0.0253434	0.350747	0.0413161	0.197618	0.0310902	0.259155	0.0453196	0.01	0.00984849	0.0348668	0.163488	0.843349	0.423066	0.771136	0.549469	0.221667	2.4788	0.173337
Mid Norway				0.024269	0.634713	0.343059	0.0180475	0.0349884	0.499076	0.0406035	0.299849	0.0493307	0.276894	0.0372334	0.00992944	0.016151	0.0393294	0.141778	1.04222	0.579512	0.901406	0.684352	0.217054	3.15291	0.157929
Mid Norway				0.0170972	0.560879	0.333049	0.0162004	0.0231876	0.411142	0.0400612	0.233438	0.0387901	0.289914	0.0464505	0.00673681	0.0160959	0.0437674	0.175981	0.94728	0.479325	0.874245	0.62237	0.251875	2.47095	0.192077
Mid Norway				0.0111955	0.612033	0.349187	0.0199457	0.0461909	0.470064	0.0479343	0.335305	0.043795	0.278458	0.0306148	0.00949037	0.020154	0.0410893	0.170906	1.02359	0.570645	0.957281	0.702052	0.255229	2.75068	0.19106
Mid Norway				0.01	0.506969	0.282863	0.0158445	0.0147064	0.344168	0.0357904	0.30644	0.0300714	0.231153	0.0361705	0.00699854	0.0206111	0.0431934	0.152987	0.826468	0.399796	0.857525	0.61558	0.241946	2.54429	0.173598
Mid Norway	≥4 t/week	1-2 t/week	yes	0.00741392	0.593826	0.326912	0.0178913	0.019524	0.417855	0.0368542	0.390204	0.04192	0.25006	0.0311422	0.0096264	0.027172	0.0439676	0.184907	0.968118	0.47799	1.00892	0.726535	0.28238	2.57289	0.212079
Mid Norway	1 t/week	1-2 t/week	yes	0.01	0.548678	0.322519	0.0151335	0.0127323	0.378962	0.0347238	0.318258	0.0335587	0.257383	0.0373286	0.00965653	0.0214322	0.0416921	0.171711	0.907723	0.431225	0.920485	0.662543	0.257942	2.56857	0.193143
Mid Norway	2-3 t/week	never	no	0.0115718	0.542116	0.372479	0.0198477	0.0205949	0.361385	0.0497905	0.271436	0.0377864	0.294363	0.0473842	0.00584212	0.0217493	0.0517495	0.148952	0.966574	0.437962	0.916641	0.663701	0.25294	2.62394	0.170701
Mid Norway				0.0146791	0.551921	0.326122	0.0142093	0.0221157	0.366433	0.0455998	0.315194	0.041806	0.269352	0.0572783	0.0059603	0.00808847	0.0361069	0.154433	0.922922	0.44065	0.916734	0.701022	0.215712	3.24981	0.162522
Mid Norway	1 t/week	1-2 t/week	yes	0.0149722	0.532678	0.347742	0.0199381	0.0231133	0.367998	0.0397536	0.280833	0.0445416	0.296853	0.0423014	0.00744404	0.0284734	0.0557666	0.158015	0.936134	0.436061	0.94489	0.680056	0.264834	2.56786	0.186488
Mid Norway	2-3 t/week	rare	yes	0.0197625	0.517395	0.33907	0.0226796	0.0198943	0.339841	0.0448097	0.215317	0.030392	0.284341	0.0431099	0.00605518	0.00996838	0.0334967	0.153126	0.923959	0.411408	0.809199	0.589751	0.219447	2.68744	0.163095
Mid Norway				0.00655794	0.512033	0.31556	0.0170548	0.0239872	0.362248	0.0486776	0.241128	0.0382653	0.271351	0.0454169	0.00547104	0.017927	0.0426426	0.159204	0.86581	0.43946	0.846381	0.609475	0.236906	2.57265	0.177131
Mid Norway	1 t/week	1-2 t/week	yes	0.0172471	0.621266	0.288911	0.011996	0.0423721	0.429335	0.0336747	0.490251	0.0461977	0.245013	0.0340331	0.0103071	0.0205247	0.0368918	0.149862	0.960925	0.510456	1.06292	0.83133	0.231592	3.58963	0.170387
Mid Norway	1 t/month	1-3 t/month	yes	0.0299804	0.535255	0.302708	0.0146055	0.0264876	0.365754	0.039407	0.277771	0.0328436	0.283985	0.0386689	0.00549966	0.0154015	0.0436934	0.18091	0.899284	0.436726	0.910778	0.650381	0.260397	2.49765	0.196311
Mid Norway	2-3 t/week	1-3 t/month	yes	0.0143714	0.490316	0.307323	0.0180962	0.0260764	0.41425	0.0538993	0.311801	0.0504683	0.224827	0.0297725	0.00558609	0.0161992	0.0355713	0.151916	0.847599	0.501857	0.854217	0.629034	0.225183	2.79344	0.168115
Mid Norway	2-3 t/week	rare	yes	0.0150754	0.459719	0.308649	0.0178443	0.0208191	0.339377	0.0347552	0.295519	0.0410629	0.273862	0.0494366	0.00680688	0.00905197	0.0337591	0.137044	0.824826	0.402501	0.87897	0.680411	0.198559	3.42674	0.146096
Mid Norway	2-3 t/week	1-2 t/week	yes	0.0168654	0.491626	0.317369	0.0157047	0.0217673	0.358327	0.0405443	0.197995	0.0310706	0.292242	0.0526006	0.01	0.00662146	0.0262464	0.140421	0.858419	0.425772	0.782908	0.59394	0.188967	3.14308	0.147042
Mid Norway	2-3 t/week	1-3 t/month	yes	0.0140937	0.479768	0.313151	0.0188549	0.0256187	0.320114	0.0418481	0.279947	0.0410327	0.272849	0.0436276	0.00620191	0.00912907	0.0300542	0.132953	0.847652	0.391588	0.846738	0.656873	0.189865	3.45968	0.142082
Mid Norway				0.0183369	0.529815	0.338983	0.0191392	0.02318	0.347709	0.0466183	0.240138	0.0314285	0.280215	0.0453452	0.00558816	0.0134413	0.0378052	0.161259	0.928407	0.424188	0.850609	0.61249	0.23812	2.57219	0.1747
Mid Norway	1-3 t/month	1-3 t/month	no	0.0357027	0.579442	0.333967	0.0102023	0.0291726	0.427619	0.0231101	0.436195	0.0438982	0.254926	0.0456529	0.011077	0.0149987	0.0439612	0.119081	0.980241	0.48692	1.00485	0.797254	0.207594	3.84044	0.13408
Mid Norway				0.0113137	0.419827	0.308444	0.0125595	0.0192606	0.298909	0.0339047	0.216891	0.0328047	0.247639	0.0476979	0.01	0.0133111	0.0417483	0.130595	0.770865	0.358408	0.76254	0.559329	0.203211	2.75245	0.143906
Mid Norway	1 t/month	1-3 t/month	no	0.0192684	0.574151	0.333942	0.0171	0.0136311	0.446718	0.0451872	0.40684	0.0448325	0.267189	0.0355731	0.0102106	0.0254378	0.0424357	0.189285	0.969034	0.513783	1.05254	0.768628	0.283913	2.70726	0.214723
Mid Norway	2-3 t/week	rare	yes	0.0111576	0.500756	0.341602	0.0141548	0.0158695	0.388423	0.0346977	0.296174	0.0299474	0.25395	0.0439605	0.00636172	0.0150602	0.0387203	0.173496	0.888818	0.445919	0.89329	0.638944	0.254346	2.5121	0.188556
Mid Norway				0.0110647	0.521852	0.331809	0.00919342	0.0308285	0.432588	0.0266854	0.310759	0.0417103	0.278596	0.0361483	0.01	0.0249797	0.0449783	0.143453	0.891567	0.497668	0.914005	0.682901	0.231104	2.95496	0.168433
Mid Norway				0.0105837	0.428406	0.289915	0.0132959	0.0193186	0.308039	0.0391438	0.223038	0.0335937	0.230399	0.0288114	0.01	0.0203776	0.044656	0.160839	0.756599	0.37246	0.774094	0.528792	0.245303	2.15567	0.181216
Mid Norway	1 t/week	3-5 t/week	yes	0.0132812	0.526496	0.347803	0.0145337	0.0242969	0.42434	0.0325853	0.357744	0.0381907	0.288668	0.0392432	0.00692962	0.00810556	0.040765	0.141191	0.91992	0.488144	0.95064	0.74164	0.209	3.54851	0.149297
Mid Norway				0.0105711	0.454619	0.3	0.0142785	0.0228983	0.321981	0.0338854	0.23131	0.0352899	0.254392	0.0357852	0.00684012	0.0229862	0.0478487	0.150907	0.794804	0.383694	0.812638	0.568088	0.24455	2.32299	0.173893
Mid Norway				0.010554	0.454086	0.325035	0.0124198	0.0198656	0.310551	0.0351391	0.215532	0.0368776	0.289033	0.0503629	0.01	0.00931376	0.042037	0.145998	0.820517	0.371431	0.825385	0.609611	0.215774	2.82523	0.155312
Mid Norway	1 t/week	rare	yes	0.0235568	0.551558	0.331898	0.0132055	0.0280052	0.408095	0.0329511	0.251189	0.0479474	0.273136	0.0625552	0.00918111	0.00707769	0.0402609	0.118952	0.937546	0.474601	0.849899	0.656492	0.193407	3.39435	0.126029
Mid Norway	1 t/week	3-5 t/week	yes	0.0174243	0.464625	0.307286	0.0113956	0.0179138	0.378653	0.0294636	0.282425	0.0358566	0.289558	0.0464006	0.00618064	0.0121914	0.0412639	0.148901	0.818569	0.432093	0.891078	0.669699	0.221379	3.02513	0.161092
Mid Norway				0.0166098	0.647226	0.317151	0.0121138	0.0426595	0.574283	0.0372013	0.362252	0.0460716	0.274729	0.038299	0.0123212	0.011016	0.0348122	0.162064	1.01806	0.661977	0.970291	0.737635	0.232656	3.1705	0.17308
Northern Norway	2-3 t/week	rare	yes	0.011865	0.504909	0.308019	0.0129496	0.0167833	0.348968	0.0345456	0.189724	0.0121567	0.0707826	0.01	0.00586042	0.00853247	0.00919797	0.0632844	0.857849	0.403029	0.376396	0.280507	0.0958889	2.92533	0.0718169
Northern Norway				0.0162589	0.522913	0.299548	0.0137381	0.0241909	0.386279	0.0377316	0.344626	0.0346345	0.275426	0.0476035	0.00785625	0.0101819	0.0331652	0.140389	0.870014	0.453396	0.922425	0.718254	0.204171	3.51791	0.15057
Northern Norway	1 t/week	1-3 t/month	yes	0.0278254	0.780086	0.328644	0.0184314	0.0509223	0.510448	0.044636	0.45459	0.0353128	0.115191	0.00647773	0.0121398	0.0150666	0.0108102	0.107166	1.18463	0.610553	0.776055	0.618765	0.157291	3.93389	0.122232
Northern Norway				0.00570962	0.456688	0.27302	0.0101624	0.019213	0.323553	0.0318872	0.287653	0.0290015	0.217982	0.0418308	0.00595622	0.0119085	0.0416259	0.129832	0.757949	0.37977	0.787335	0.58757	0.199765	2.9413	0.14174
Northern Norway	1 t/week	1-2 t/week	yes	0.0129754	0.505608	0.296876	0.0123731	0.0214685	0.360664	0.0340555	0.315383	0.0313321	0.220147	0.0293244	0.0075046	0.0190986	0.0342279	0.158755	0.843686	0.42101	0.840443	0.608616	0.231826	2.62531	0.177854
Northern Norway	1-3 t/month	rare	no	0.012477	0.450318	0.282826	0.0111397	0.0119695	0.309873	0.0339669	0.294935	0.0450703	0.184116	0.0235784	0.00717806	0.0260275	0.0461982	0.144296	0.773812	0.362566	0.785097	0.554636	0.230461	2.40663	0.170324
Northern Norway	1-3 t/month	1-3 t/month	yes	0.0108515	0.462688	0.294015	0.0147721	0.0203098	0.323041	0.0560323	0.229714	0.0254971	0.181919	0.0218336	0.01	0.038849	0.0583502	0.194827	0.797208	0.406708	0.770758	0.465155	0.305602	1.52209	0.233676
Northern Norway				0.0229468	0.608578	0.311935	0.0141148	0.0279646	0.444491	0.0320933	0.392792	0.0365538	0.205718	0.0205716	0.0109694	0.0190137	0.0385724	0.148444	0.975593	0.508569	0.89452	0.663126	0.231395	2.86578	0.167458
Northern Norway	1 t/week	1-2 t/week	no	0.0138126	0.500004	0.293431	0.0109601	0.0231594	0.321619	0.033023	0.280614	0.0390481	0.218914	0.0184946	0.00783729	0.0481505	0.0406289	0.181378	0.834557	0.383257	0.852946	0.56427	0.288676	1.95468	0.229528
Northern Norway	1-3 t/month	1-3 t/month	yes	0.027214	0.599068	0.287857	0.0095569	0.0414914	0.398467	0.0357466	0.306814	0.0440449	0.185323	0.0141348	0.0108735	0.0515121	0.0539979	0.186751	0.941567	0.480988	0.873981	0.55683	0.317151	1.75572	0.238263
Northern Norway				0.0105685	0.573187	0.322943	0.0176206	0.0460131	0.416383	0.0483848	0.222396	0.042775	0.320252	0.0567389	0.00513542	0.0110404	0.0371919	0.140987	0.940358	0.514624	0.87169	0.666736	0.204955	3.25309	0.152027
Northern Norway	1-3 t/month	1-3 t/month	yes	0.01	0.472763	0.304335	0.00973065	0.0208639	0.356135	0.0274458	0.291084	0.0282029	0.246835	0.0362006	0.00665413	0.040776	0.0464782	0.155789	0.807764	0.414812	0.872457	0.610751	0.261706	2.33373	0.196565
Northern Norway	2-3 t/week	1-2 t/week	yes	0.00965174	0.564328	0.330333	0.011224	0.0232058	0.480984	0.0343732	0.438909	0.0294202	0.24795	0.0293406	0.0140756	0.0262603	0.0496254	0.152717	0.93384	0.544811	1.00711	0.754077	0.253034	2.98014	0.178977
Northern Norway	2-3 t/week	1-3 t/month	no	0.00945668	0.539269	0.318989	0.0109115	0.0222839	0.36173	0.030136	0.31764	0.0417422	0.269722	0.0425258	0.0102309	0.0204852	0.0450496	0.167979	0.896366	0.418285	0.940159	0.685065	0.255094	2.68554	0.188465
Northern Norway				0.0085955	0.530551	0.319518	0.0140221	0.0358622	0.370656	0.0296247	0.175951	0.0250484	0.172381	0.0187597	0.01	0.00889075	0.0217988	0.0987863	0.887858	0.438449	0.548209	0.402989	0.14522	2.77502	0.107677
Northern Norway	1 t/week	1-3 t/month	yes	0.00873569	0.539633	0.326253	0.00945913	0.0257762	0.397964	0.0317338	0.259828	0.0424493	0.283785	0.057968	0.01	0.0064157	0.030974	0.126085	0.902649	0.462028	0.840808	0.66249	0.178317	3.71523	0.1325
Northern Norway	≥4 t/week	3-5 t/week	yes	0.0195698	0.62285	0.326614	0.0115052	0.0348979	0.429183	0.0336834	0.368045	0.0395193	0.243092	0.0192629	0.0109617	0.0527383	0.0515472	0.218612	0.998545	0.504183	1.02626	0.68113	0.34513	1.97354	0.27135
Northern Norway				0.0180489	0.653269	0.373011	0.0160381	0.0332668	0.516845	0.0346215	0.448068	0.0475741	0.279132	0.0427155	0.0125907	0.0158769	0.0414202	0.142923	1.08116	0.592988	1.05612	0.834993	0.221123	3.77615	0.1588
Northern Norway	1-3 t/month	never	yes	0.0138663	0.532316	0.325075	0.011547	0.0262459	0.445954	0.0431402	0.380359	0.028362	0.218481	0.0265531	0.0128776	0.040526	0.0530616	0.179058	0.899164	0.526275	0.954864	0.6642	0.290665	2.28511	0.219584
Northern Norway	2-3 t/week	1-3 t/month	yes	0.030775	0.749843	0.323658	0.0145802	0.0473742	0.623875	0.0366497	0.531328	0.0425028	0.211721	0.0162719	0.0208007	0.0591606	0.0528229	0.178927	1.14568	0.715941	1.13422	0.812298	0.321926	2.52324	0.238087
Northern Norway				0.00817636	0.431537	0.278573	0.0114991	0.0189042	0.313068	0.0245719	0.243355	0.0508792	0.22045	0.0354185	0.01	0.0155931	0.0344194	0.132345	0.743782	0.36174	0.75545	0.564167	0.191283	2.94937	0.147938
Northern Norway	1 t/week	never	yes	0.0103445	0.481228	0.307243	0.0135808	0.0210741	0.324238	0.0350467	0.281082	0.0322243	0.254481	0.0296498	0.00516226	0.0263183	0.0415815	0.182523	0.827941	0.384777	0.874716	0.6087	0.266016	2.28821	0.208841
Northern Norway	1-3 t/month	rare	yes	0.0164062	0.53223	0.282465	0.00751259	0.0306947	0.377747	0.0238541	0.374341	0.039556	0.200607	0.034272	0.00775739	0.0169351	0.0445536	0.16454	0.854087	0.43701	0.902534	0.663895	0.238638	2.78201	0.181475
Northern Norway	1 t/week	rare	no	0.0139634	0.572627	0.301937	0.0107482	0.0303857	0.408655	0.0306323	0.338786	0.0324889	0.253886	0.0417149	0.00777486	0.0145159	0.0298499	0.150395	0.914244	0.475089	0.890403	0.684093	0.20631	3.31585	0.16491
Northern Norway	1 t/week	rare	no	0.00971473	0.447427	0.298967	0.00903488	0.0164695	0.281375	0.0202239	0.160036	0.0172961	0.107619	0.0151927	0.01	0.0122056	0.0204754	0.0610158	0.780968	0.321574	0.418518	0.311026	0.107492	2.89347	0.0732214
Northern Norway				0.0169785	0.509252	0.287163	0.0115318	0.0210102	0.402985	0.030207	0.33255	0.0304955	0.269996	0.0448847	0.00917409	0.00770905	0.031613	0.12391	0.840348	0.461398	0.87175	0.692929	0.178821	3.87499	0.131619
Northern Norway	2-3 t/week	1-3 t/month	yes	0.0143209	0.559119	0.288094	0.0120454	0.0200485	0.377261	0.103643	0.31241	0.0182261	0.108689	0.0080687	0.00584682	0.00845623	0.0712927	0.0298462	0.894139	0.506034	0.579471	0.459657	0.119814	3.83642	0.0383025
Northern Norway	1 t/week	3-5 t/week	no	0.01	0.464731	0.302655	0.0118941	0.0207785	0.307798	0.0274403	0.223281	0.0442088	0.24203	0.0404752	0.01	0.0107289	0.0362719	0.16441	0.797879	0.360177	0.78315	0.564316	0.218833	2.57875	0.175139
Northern Norway	1 t/week	1-2 t/week	yes	0.0186546	0.544596	0.281011	0.0134894	0.0271509	0.433207	0.0301261	0.308488	0.0313887	0.201211	0.0239026	0.00718087	0.0257666	0.0429268	0.170247	0.874808	0.494614	0.828851	0.576235	0.252616	2.28107	0.196014
Northern Norway	2-3 t/week	1-2 t/week	yes	0.0189159	0.579875	0.297193	0.0136294	0.0474382	0.367432	0.033581	0.244535	0.0359791	0.272388	0.0536614	0.00512541	0.00838661	0.0354659	0.140522	0.924421	0.451406	0.819041	0.623267	0.195773	3.18361	0.148908
Northern Norway	1 t/week	3-5 t/week	yes	0.0142731	0.531159	0.296247	0.00847049	0.0351931	0.370919	0.0222188	0.295947	0.0427064	0.241942	0.0275601	0.00938927	0.0236524	0.052656	0.146625	0.870477	0.434539	0.879536	0.625298	0.254238	2.4595	0.170277
Northern Norway	2-3 t/week	1-2 t/week	yes	0.00636776	0.448583	0.3055	0.0118517	0.0151688	0.317844	0.0372762	0.260226	0.0256052	0.115888	0.0205651	0.00947739	0.00736971	0.0150543	0.0744414	0.789264	0.375785	0.542158	0.42997	0.112188	3.83258	0.0818111
Northern Norway	1 t/month	never	no	0.00876326	0.452697	0.289009	0.01088	0.0167259	0.269374	0.0280265	0.0943755	0.0070461	0.0342147	0.01	0.01	0.01	0.01	0.0429891	0.780485	0.31699	0.207711	0.144142	0.0635686	2.26751	0.0464263
Northern Norway				0.00696938	0.433385	0.293059	0.00721619	0.0151115	0.320362	0.0232342	0.226174	0.0173077	0.136978	0.0130679	0.01	0.0174219	0.0302356	0.0989485	0.752794	0.365919	0.56984	0.406277	0.163563	2.48393	0.11637
Western Norway	2-3 t/week	1-2 t/week	no	0.0165915	0.60692	0.34328	0.0117584	0.0362221	0.48561	0.0354686	0.324194	0.0363382	0.14044	0.0207097	0.0126394	0.00599642	0.0148932	0.093286	0.996016	0.561783	0.665919	0.528496	0.137424	3.84574	0.0992824
Western Norway	1-3 t/month	1-3 t/month	yes	0.00932552	0.490031	0.293702	0.0140853	0.0217073	0.293453	0.0330501	0.146526	0.0172891	0.0896259	0.013211	0.01	0.01	0.0125929	0.0734907	0.823057	0.3505	0.371766	0.271619	0.100147	2.71219	0.0767954
Western Norway	2-3 t/week	rare	yes	0.0119428	0.470913	0.285337	0.0126952	0.0126731	0.32565	0.0282796	0.259951	0.0320339	0.229009	0.0363293	0.0109348	0.0105968	0.0440089	0.141237	0.794994	0.366603	0.787264	0.569757	0.217507	2.61949	0.151834
Western Norway	1 t/week	1-3 t/month	yes	0.00906833	0.48637	0.298955	0.0119217	0.0196016	0.360696	0.0376473	0.220766	0.0272649	0.247754	0.0433292	0.00594018	0.00772327	0.0360833	0.145922	0.817977	0.417945	0.75856	0.55347	0.20509	2.69867	0.153645
Western Norway	1 t/week	never	no	0.0153876	0.572691	0.316215	0.0125356	0.0254584	0.49888	0.0500912	0.319507	0.0280084	0.248049	0.0211963	0.00848532	0.0219756	0.0503493	0.190043	0.927055	0.57443	0.903309	0.624209	0.2791	2.23651	0.212019
Western Norway	2-3 t/week	3-5 t/week	yes	0.0111345	0.500946	0.338058	0.00896256	0.0169022	0.346374	0.0276585	0.25389	0.0217544	0.200766	0.0207315	0.01	0.0132713	0.0310414	0.135439	0.868982	0.390934	0.69257	0.502195	0.190375	2.63792	0.14871
Western Norway				0.0073818	0.457677	0.260982	0.0101103	0.0202761	0.271389	0.0254578	0.17797	0.0271261	0.164096	0.0238743	0.01	0.0109713	0.0245673	0.135944	0.743392	0.317123	0.578727	0.397711	0.181016	2.1971	0.146915
Western Norway	1 t/week	rare	yes	0.0159046	0.531272	0.314286	0.0115583	0.0249473	0.366537	0.0324032	0.259908	0.0360779	0.256739	0.0406436	0.00611493	0.00854185	0.0429885	0.132487	0.88987	0.428101	0.798649	0.600099	0.19855	3.0224	0.141029
Western Norway	1-3 t/month	3-5 t/week	yes	0.0158538	0.543232	0.286876	0.00935394	0.0278437	0.371855	0.0317132	0.199808	0.0233802	0.130574	0.0128229	0.006293	0.00699995	0.0177791	0.079596	0.870966	0.433784	0.491006	0.372289	0.118717	3.13593	0.0865959
Western Norway	1-3 t/month	rare	no	0.0146353	0.523873	0.27979	0.00879445	0.0236953	0.433094	0.0365539	0.389919	0.0501382	0.183323	0.0326775	0.00507381	0.0134012	0.0379963	0.145052	0.839613	0.499436	0.874138	0.664768	0.20937	3.17508	0.158454
Western Norway	1-3 t/month	rare	yes	0.00927203	0.451317	0.291162	0.0167813	0.0126723	0.311643	0.0407792	0.230989	0.0346308	0.224283	0.0312507	0.00640481	0.0113477	0.0368196	0.169313	0.784179	0.370661	0.761348	0.527056	0.234292	2.24956	0.180661
Western Norway				0.0109681	0.441364	0.294313	0.0115046	0.0135836	0.29746	0.037729	0.243231	0.040243	0.199554	0.025023	0.01	0.00899825	0.032977	0.135888	0.770736	0.35258	0.704324	0.514924	0.1894	2.71871	0.144886
Western Norway				0.0146578	0.596193	0.32047	0.0143561	0.0330232	0.44692	0.0371547	0.295245	0.039957	0.238554	0.0399115	0.00737442	0.01	0.0297276	0.128488	0.965065	0.521273	0.808061	0.63095	0.177111	3.56246	0.132716
Western Norway	1 t/week	1-2 t/week	no	0.0165469	0.47097	0.285066	0.0145484	0.0240159	0.310152	0.0357948	0.215996	0.0410837	0.2236	0.0402863	0.01	0.0185656	0.0469519	0.145026	0.804844	0.373413	0.750195	0.527666	0.222528	2.37123	0.163592
Western Norway	2-3 t/week	never	yes	0.00696012	0.46327	0.302591	0.0136244	0.0182879	0.350814	0.0419986	0.232814	0.0314964	0.268078	0.0430497	0.00545802	0.0059401	0.027706	0.131901	0.801014	0.416922	0.767806	0.59072	0.177086	3.33579	0.137841
Western Norway	1 t/week	never	no	0.0103821	0.50347	0.277821	0.0110767	0.0248471	0.344698	0.0345523	0.20889	0.0207996	0.196349	0.0300292	0.01	0.0143821	0.0155484	0.119722	0.817262	0.407296	0.619451	0.459149	0.160301	2.86429	0.134104
Western Norway	2-3 t/week	1-3 t/month	no	0.0140564	0.498494	0.319223	0.0139775	0.0140658	0.313509	0.0340465	0.188535	0.0211972	0.158898	0.0201685	0.01	0.00678415	0.0209381	0.105308	0.862464	0.365963	0.537864	0.39419	0.143674	2.74364	0.112092
Western Norway	1 t/week	rare	yes	0.0100283	0.524953	0.29621	0.0125803	0.0271142	0.347218	0.0231716	0.276358	0.0261424	0.170252	0.0273176	0.00500725	0.00674744	0.0188083	0.0992422	0.859879	0.400254	0.643037	0.504693	0.138344	3.6481	0.10599
Western Norway	1-3 t/month	never	yes	0.007463	0.429548	0.295667	0.0123869	0.0146353	0.320747	0.0404572	0.239132	0.0287308	0.246018	0.0611792	0.01	0.01	0.0363421	0.11237	0.761046	0.382144	0.750089	0.589271	0.160818	3.6642	0.116394
Western Norway	2-3 t/week	>5 t/week	no	0.0110154	0.484068	0.300043	0.0149332	0.0142268	0.31226	0.0404342	0.142867	0.0136538	0.06801	0.00770236	0.01	0.01	0.01	0.0562628	0.829591	0.370148	0.311362	0.23954	0.0718215	3.33521	0.0562628
Western Norway				0.00820166	0.51965	0.325224	0.0129088	0.0321009	0.370439	0.0287154	0.219422	0.0336514	0.239918	0.0319726	0.01	0.0184928	0.0429759	0.142568	0.880553	0.43509	0.752987	0.536207	0.216781	2.4735	0.161061
Western Norway	1 t/month	rare	yes	0.0091865	0.411728	0.307767	0.0161848	0.0118789	0.313958	0.0367898	0.206413	0.0286231	0.238193	0.0342857	0.01	0.0121034	0.0335284	0.127848	0.756819	0.366448	0.708202	0.522251	0.185951	2.80855	0.139951
Western Norway	1 t/week	1-2 t/week	yes	0.00870322	0.469592	0.307773	0.0176854	0.0180054	0.332954	0.0409952	0.209503	0.0351411	0.250336	0.0469867	0.00511773	0.00549105	0.0357503	0.120428	0.816798	0.394976	0.73515	0.55926	0.17589	3.1796	0.125919
Western Norway	1 t/week	never	yes	0.00994354	0.458146	0.27154	0.0103841	0.0232597	0.366587	0.0484079	0.237035	0.0306718	0.182366	0.02789	0.00540136	0.0248739	0.0435693	0.158666	0.763998	0.445677	0.725939	0.487264	0.238675	2.04154	0.18354
Western Norway	1-3 t/month	rare	yes	0.0148931	0.481003	0.30232	0.0122635	0.026207	0.344094	0.0249287	0.197845	0.0395885	0.256137	0.0467571	0.00644422	0.00713409	0.0369102	0.131703	0.824645	0.399444	0.753509	0.560456	0.193053	2.90313	0.138837
Western Norway	1 t/week	1-3 t/month	yes	0.00931466	0.642283	0.322676	0.0136177	0.0369329	0.538316	0.0354957	0.54817	0.0341157	0.282994	0.0261725	0.00782031	0.0231552	0.0486562	0.161906	1.00758	0.615636	1.15876	0.905153	0.253604	3.56915	0.185062
Western Norway	1 t/week	never	no	0.0142105	0.526573	0.296435	0.00984784	0.0284619	0.380167	0.038412	0.261429	0.0459967	0.239441	0.0328496	0.00695984	0.0307592	0.0593915	0.170433	0.86157	0.453914	0.871339	0.591302	0.280036	2.11152	0.201192
Western Norway	1-3 t/month	1-3 t/month	yes	0.0168944	0.563805	0.311426	0.013782	0.0368825	0.381347	0.0377172	0.263468	0.0341261	0.304539	0.0489597	0.00587828	0.0112402	0.0440576	0.170206	0.920199	0.459868	0.910501	0.668753	0.241747	2.76633	0.181446
Western Norway	1 t/week	1-2 t/week	yes	0.00868899	0.48726	0.280393	0.0127582	0.0235435	0.345611	0.0413334	0.291916	0.0326596	0.260598	0.0442449	0.01	0.0154529	0.0429312	0.150462	0.804322	0.414769	0.864763	0.645177	0.219586	2.93816	0.165915
Western Norway	2-3 t/week	1-2 t/week	no	0.0241029	0.602545	0.321417	0.0168988	0.0340291	0.517654	0.0337977	0.412831	0.0436424	0.254245	0.0400917	0.00931606	0.01	0.0301338	0.11796	0.987215	0.593495	0.944436	0.770944	0.173491	4.44371	0.122621
Western Norway	2-3 t/week	1-2 t/week	yes	0.014221	0.538425	0.289792	0.0146709	0.0267232	0.378261	0.0425064	0.261281	0.0329183	0.274658	0.0575623	0.00685313	0.00598922	0.0285629	0.129668	0.873844	0.451671	0.830012	0.6503	0.179712	3.61856	0.135657
Western Norway				0.0201759	0.56405	0.31681	0.0139814	0.0294506	0.431041	0.0445449	0.312873	0.027359	0.233935	0.0223674	0.0100271	0.0349244	0.0501452	0.208005	0.931953	0.511545	0.917823	0.605405	0.312418	1.9378	0.242929
Western Norway	1 t/week	rare	no	0.00982731	0.379612	0.284665	0.0111133	0.01173	0.308974	0.0325183	0.20927	0.0483493	0.217659	0.0384241	0.01	0.00550677	0.0343484	0.111209	0.70026	0.358535	0.688283	0.528902	0.159381	3.31848	0.116716
Western Norway	1 t/week	1-3 t/month	no	0.0213252	0.615381	0.313264	0.0145198	0.0518981	0.417541	0.037596	0.221275	0.0405789	0.246978	0.0429781	0.00672407	0.0118455	0.0387083	0.160153	0.983973	0.511998	0.801878	0.570979	0.230898	2.47286	0.171999
Western Norway	2-3 t/week	1-2 t/week	yes	0.0186873	0.530525	0.309017	0.0168424	0.0260491	0.385636	0.0426379	0.32496	0.0417324	0.233292	0.024684	0.00774885	0.0239958	0.0395682	0.186237	0.892783	0.458844	0.901868	0.636936	0.264932	2.40415	0.210233
Western Norway	1-3 t/month	3-5 t/week	yes	0.0161833	0.562888	0.324719	0.020711	0.0281022	0.38874	0.0561814	0.264365	0.0356902	0.214281	0.0245153	0.00650536	0.00988852	0.0320713	0.148854	0.942813	0.47944	0.761102	0.554458	0.206645	2.68314	0.158743
Western Norway	1 t/month	rare	yes	0.0118168	0.463526	0.277951	0.0142971	0.0191206	0.297371	0.0440592	0.251348	0.0360733	0.217644	0.0417731	0.01	0.00852875	0.0286647	0.137923	0.78511	0.364313	0.745598	0.559524	0.186074	3.00699	0.146452
Western Norway	1 t/week	1-2 t/week	yes	0.0158333	0.503625	0.341545	0.0210899	0.0239093	0.400604	0.0379736	0.292546	0.0655485	0.20506	0.040481	0.01	0.00610918	0.0341675	0.139252	0.901944	0.468827	0.812231	0.61966	0.192571	3.21782	0.145361
Western Norway	1 t/week	1-2 t/week	no	0.0166205	0.558513	0.330199	0.0178472	0.0272091	0.425757	0.0456358	0.393863	0.0385704	0.213672	0.0330744	0.00901416	0.0100211	0.0324901	0.13515	0.94192	0.505387	0.890685	0.694013	0.196672	3.52879	0.145171
Western Norway	1 t/week	never	yes	0.00919111	0.45619	0.307676	0.0139943	0.013484	0.307036	0.0405822	0.239876	0.028817	0.258985	0.0370165	0.01	0.0150995	0.0415635	0.168417	0.802331	0.365248	0.817146	0.577431	0.239715	2.40882	0.183517
Western Norway	1-3 t/month	1-3 t/month	no	0.0132475	0.495155	0.298504	0.0132884	0.0175613	0.353564	0.0398207	0.180148	0.0190159	0.134792	0.0199192	0.00713763	0.01	0.0147696	0.066577	0.836815	0.415457	0.460845	0.361631	0.0992138	3.64497	0.0705566
Western Norway	1 t/week	1-3 t/month	yes	0.0258056	0.612029	0.413137	0.0169444	0.0353356	0.418156	0.0272366	0.246735	0.0443038	0.234173	0.0244792	0.01	0.00537588	0.0171582	0.0801013	1.09595	0.486777	0.682591	0.567068	0.115523	4.90868	0.0854771
Western Norway	1 t/week	1-2 t/week	yes	0.01	0.407895	0.266494	0.0148142	0.0111088	0.265591	0.0386598	0.209817	0.0322611	0.2428	0.0525939	0.01	0.00740708	0.0368759	0.119501	0.703244	0.319155	0.729117	0.555617	0.1735	3.20241	0.126909
Western Norway	1 t/month	1-3 t/month	no	0.0209968	0.636211	0.348469	0.0147663	0.0288179	0.460052	0.0440141	0.420141	0.0433827	0.273625	0.0416471	0.0092343	0.017093	0.0327647	0.153832	1.04315	0.543102	1.02193	0.798602	0.223324	3.57598	0.170925
Western Norway	2-3 t/week	1-3 t/month	yes	0.0162491	0.481737	0.265067	0.0151663	0.0182733	0.286257	0.0463418	0.203426	0.0353931	0.17331	0.0280164	0.00541947	0.0103273	0.0328294	0.122518	0.793594	0.355828	0.626011	0.450272	0.175739	2.56216	0.132845
Western Norway	1-3 t/month	never	yes	0.00909881	0.508835	0.289046	0.0164982	0.0189016	0.337385	0.0511184	0.185829	0.0204099	0.159375	0.0200503	0.01	0.0244691	0.0339313	0.155132	0.839138	0.412938	0.622614	0.395687	0.226927	1.74367	0.179601
Western Norway	1 t/week	rare	yes	0.0114322	0.531024	0.30568	0.0153708	0.0170811	0.340136	0.0472612	0.236378	0.0343551	0.275426	0.0421543	0.00697332	0.00821972	0.0357489	0.128128	0.882148	0.409618	0.794829	0.608298	0.18653	3.26112	0.136347
Western Norway				0.010762	0.577878	0.321886	0.0135047	0.0328912	0.378394	0.0350896	0.260214	0.0439348	0.282892	0.0484864	0.01	0.0165101	0.0367108	0.175617	0.944131	0.4511	0.902035	0.658053	0.243983	2.69713	0.192127
Western Norway				0.0116894	0.463566	0.308048	0.0156432	0.0161807	0.319538	0.0345306	0.333043	0.0344053	0.217964	0.0285627	0.00742325	0.0253546	0.0600744	0.145714	0.814896	0.376221	0.876022	0.627959	0.248063	2.53145	0.171068
Western Norway	1 t/week	rare	yes	0.0132162	0.468122	0.324567	0.0152649	0.0209766	0.34529	0.0353149	0.220566	0.0274815	0.266212	0.036394	0.01	0.0253748	0.0468888	0.185451	0.840363	0.405812	0.827684	0.564761	0.262923	2.14801	0.210825
Western Norway	1-3 t/month	1-2 t/week	yes	0.0125594	0.481106	0.316578	0.0139279	0.0234774	0.374148	0.0407181	0.218543	0.0385439	0.243898	0.0418245	0.01	0.0111243	0.0381916	0.169375	0.838851	0.442846	0.789292	0.555951	0.233341	2.38257	0.1805
Western Norway	2-3 t/week	1-2 t/week	yes	0.00867862	0.446263	0.290354	0.0113962	0.0185155	0.323166	0.0371353	0.267613	0.042194	0.242811	0.0507989	0.00930686	0.00831028	0.0408884	0.119411	0.77109	0.383376	0.804163	0.621374	0.182789	3.3994	0.127722
Western Norway	1 t/week	rare	no	0.00803509	0.430789	0.284824	0.0156523	0.0192375	0.324869	0.0468431	0.270274	0.028069	0.23567	0.0273201	0.0080806	0.0206504	0.0366544	0.160532	0.752681	0.395064	0.810255	0.574678	0.235577	2.43945	0.181183
Western Norway	1 t/week	never	yes	0.0108602	0.452044	0.285483	0.0172008	0.0188332	0.314516	0.0442601	0.255683	0.0292039	0.246599	0.0391038	0.00720556	0.0118516	0.0379505	0.162552	0.78126	0.381416	0.811549	0.585289	0.22626	2.5868	0.174404
Western Norway				0.0138957	0.49857	0.308113	0.00848862	0.019316	0.389506	0.0340717	0.250795	0.0241373	0.254676	0.0382762	0.00823441	0.0184539	0.0412008	0.169779	0.84279	0.448931	0.823341	0.579532	0.243809	2.37699	0.188233
Western Norway	2-3 t/week	1-2 t/week	yes	0.0102058	0.529046	0.334782	0.015909	0.0155186	0.330439	0.0388044	0.184797	0.0339997	0.210398	0.0358105	0.01	0.00694709	0.0304153	0.116323	0.905909	0.387758	0.644451	0.478278	0.166173	2.87819	0.12327
Western Norway	1 t/week	1-2 t/week	yes	0.0117178	0.54338	0.2872	0.00996264	0.016271	0.309584	0.0311581	0.248786	0.0399743	0.200862	0.0263066	0.00565699	0.03157	0.0532829	0.155429	0.871905	0.360351	0.775245	0.521137	0.254108	2.05085	0.186999
Western Norway	2-3 t/week	1-2 t/week	no	0.0164779	0.579257	0.33853	0.0158731	0.0150447	0.409631	0.0345301	0.330058	0.0499866	0.273755	0.0402227	0.00938028	0.0079024	0.0360927	0.12533	0.964799	0.463578	0.906418	0.712673	0.193745	3.6784	0.133232
Western Norway	1 t/week	1-2 t/week	yes	0.0103898	0.409369	0.290118	0.0113435	0.0127321	0.31262	0.0241423	0.216783	0.0219641	0.233349	0.0253478	0.0065463	0.0209875	0.0459099	0.138937	0.736188	0.352714	0.729111	0.508023	0.221088	2.29783	0.159925
Western Norway				0.00837313	0.398952	0.295856	0.0139044	0.00601048	0.256011	0.0343512	0.106358	0.010107	0.0689225	0.00687051	0.01	0.01	0.01	0.0542384	0.736261	0.299575	0.265324	0.195886	0.0694377	2.82104	0.0570331
Western Norway	1 t/week	1-2 t/week	yes	0.0103672	0.460374	0.290992	0.0158206	0.0185793	0.389842	0.0403217	0.32396	0.0243354	0.257512	0.0367429	0.010617	0.0254694	0.0309382	0.164035	0.792977	0.454271	0.896838	0.65683	0.240007	2.73671	0.189504
Western Norway	2-3 t/week	1-3 t/month	yes	0.013676	0.42783	0.299	0.0137283	0.0172553	0.30274	0.0517459	0.230324	0.0445592	0.225869	0.0321352	0.01	0.0177678	0.0398484	0.162557	0.769343	0.38028	0.779657	0.545609	0.234048	2.33118	0.180325
Western Norway	1 t/week	1-2 t/week	yes	0.00942981	0.444616	0.31364	0.0163924	0.0184719	0.3093	0.0470851	0.243434	0.0326635	0.298062	0.0455128	0.01	0.00584623	0.0330832	0.156706	0.800358	0.379234	0.846896	0.641683	0.205212	3.12692	0.162552
Western Norway	1-3 t/month	rare	yes	0.0113008	0.455817	0.28104	0.01	0.0202975	0.370518	0.0262555	0.319746	0.0340546	0.286668	0.0487811	0.0113312	0.0124311	0.0364108	0.139833	0.760356	0.431965	0.912746	0.707158	0.205588	3.43968	0.152264
Western Norway	2-3 t/week	3-5 t/week	no	0.0141387	0.482067	0.297199	0.00711978	0.0171563	0.395166	0.0239561	0.292923	0.0325616	0.258488	0.0355003	0.01	0.0190781	0.036837	0.154113	0.811779	0.442289	0.848853	0.630331	0.218522	2.88453	0.173191
Western Norway				0.01	0.375814	0.278966	0.01	0.00924233	0.273428	0.0172015	0.204125	0.0557619	0.194634	0.0413316	0.01	0.0154519	0.0530228	0.120642	0.667555	0.311244	0.710401	0.507152	0.20325	2.49522	0.136094
Western Norway	1 t/week	1-3 t/month	no	0.0124457	0.533359	0.294014	0.0120421	0.030074	0.381595	0.0316147	0.308896	0.0368089	0.274841	0.0331554	0.00722846	0.0221882	0.0411912	0.165989	0.865921	0.447288	0.911845	0.667383	0.244462	2.73	0.188178
Western Norway	1 t/week	1-2 t/week	yes	0.0263325	0.608846	0.338867	0.0109827	0.0214859	0.544468	0.0211497	0.455441	0.0399492	0.239227	0.0196536	0.0161571	0.00856349	0.0243431	0.0892389	1.01762	0.597458	0.91347	0.766612	0.146858	5.22009	0.0978024
Western Norway	1 t/week	1-2 t/week	yes	0.0129612	0.4702	0.307577	0.0083528	0.0191314	0.369682	0.0300743	0.284991	0.0291719	0.253221	0.0302749	0.01	0.0122977	0.0393552	0.138972	0.813923	0.426584	0.816458	0.610817	0.205641	2.97031	0.15127
Western Norway	1 t/week	1-2 t/week	no	0.0619481	1.04472	0.284391	0.0161392	0.136161	0.920851	0.029035	0.864017	0.0887061	0.296996	0.0155904	0.0239979	0.0238136	0.0276139	0.153693	1.43932	1.09871	1.55441	1.30439	0.25002	5.21716	0.177506
Western Norway	2-3 t/week	1-2 t/week	yes	0.0194732	0.473482	0.28265	0.01	0.0258759	0.316823	0.037231	0.29098	0.0458488	0.2349	0.039797	0.00716757	0.0110655	0.0315748	0.156852	0.787884	0.400448	0.841562	0.626891	0.21467	2.92025	0.167918
Western Norway				0.0221816	0.460211	0.320203	0.0102729	0.0193231	0.353305	0.041837	0.236606	0.0224414	0.245328	0.0428721	0.0055145	0.0091525	0.0304331	0.122885	0.834999	0.44331	0.73253	0.56088	0.17165	3.26757	0.132037
Western Norway	2-3 t/week	1-3 t/month	yes	0.0125295	0.536829	0.32553	0.0132038	0.0254114	0.374171	0.0375711	0.241589	0.0318132	0.227091	0.0266774	0.00611684	0.0271756	0.0428679	0.186544	0.90579	0.442866	0.80806	0.532761	0.275299	1.93521	0.21372
Western Norway	1 t/week	never	yes	0.00844318	0.418771	0.286229	0.0114964	0.0137786	0.272265	0.0371102	0.197809	0.0285658	0.273095	0.0308441	0.00527309	0.0203213	0.0437367	0.162109	0.737333	0.32867	0.777327	0.54062	0.236707	2.28392	0.18243
Western Norway				0.0369435	0.564671	0.330805	0.0113538	0.0358845	0.581762	0.0386189	0.352704	0.0323334	0.18172	0.00769217	0.0137116	0.078634	0.0389087	0.15269	0.969295	0.686858	0.882046	0.581617	0.300429	1.93596	0.231323
